# Supplementary material for: Noninvasive assessment of the lung inflammation-fibrosis axis by targeted imaging of CMKLR1
Source: Sci Adv. 2024 Jun 19;10(25):eadm9817. doi: 10.1126/sciadv.adm9817 (PMC11186491; doi:10.1126/sciadv.adm9817)
Supplement: Supplementary file 2 — Data files S1 to S5 [file sciadv.adm9817_data_files_s1_to_s5.zip]

Archive with 5 entries (5 files):
- adm9817_data_file_s1.txt
- adm9817_data_file_s2.txt
- adm9817_data_file_s3.xlsx
- adm9817_data_file_s4.xlsx
- adm9817_data_file_s5.zip
