# Supplementary material for: Noninvasive assessment of the lung inflammation-fibrosis axis by targeted imaging of CMKLR1
Source: Sci Adv. 2024 Jun 19;10(25):eadm9817. doi: 10.1126/sciadv.adm9817 (PMC11186491; doi:10.1126/sciadv.adm9817)
Supplement: Supplementary file 2 — Data files S1 to S5 [file sciadv.adm9817_data_files_s1_to_s5.zip › adm9817_data_file_s1.txt]

p_val	avg_log2FC	pct.1	pct.2	p_val_adj	cluster	gene	dataset
0	2.7971945297829	0.585	0.023	0	Mac_FOLR2	SELENOP	AdamsEtAl
0	2.75242694296372	0.715	0.108	0	Mac_FOLR2	RNASE1	AdamsEtAl
0	2.58474129317622	0.824	0.362	0	Mac_FOLR2	APOE	AdamsEtAl
0	2.41834903808177	0.778	0.198	0	Mac_FOLR2	LGMN	AdamsEtAl
0	2.10287829853871	0.574	0.068	0	Mac_FOLR2	PLTP	AdamsEtAl
0	2.08791953014174	0.721	0.231	0	Mac_FOLR2	PDK4	AdamsEtAl
0	2.06795640534879	0.447	0.05	0	Mac_FOLR2	F13A1	AdamsEtAl
0	2.02501072298726	0.935	0.288	0	Mac_FOLR2	C1QC	AdamsEtAl
0	1.99975840700859	0.782	0.24	0	Mac_FOLR2	GPNMB	AdamsEtAl
0	1.93160301178268	0.275	0.013	0	Mac_FOLR2	CCL13	AdamsEtAl
0	1.9276923515511	0.891	0.419	0	Mac_FOLR2	CTSZ	AdamsEtAl
0	1.90029787423905	0.956	0.533	0	Mac_FOLR2	CTSB	AdamsEtAl
0	1.87803631428792	0.968	0.415	0	Mac_FOLR2	C1QA	AdamsEtAl
0	1.81916900033698	0.901	0.307	0	Mac_FOLR2	FMN1	AdamsEtAl
0	1.79597282780101	0.706	0.18	0	Mac_FOLR2	KCNMA1	AdamsEtAl
0	1.79562788824358	0.531	0.036	0	Mac_FOLR2	FOLR2	AdamsEtAl
0	1.77247295749574	0.871	0.312	0	Mac_FOLR2	MRC1	AdamsEtAl
0	1.76808106553028	0.829	0.271	0	Mac_FOLR2	MS4A6A	AdamsEtAl
0	1.71670456322966	0.947	0.376	0	Mac_FOLR2	C1QB	AdamsEtAl
0	1.71392783007883	0.747	0.236	0	Mac_FOLR2	PLD3	AdamsEtAl
0	1.69113842854095	0.765	0.187	0	Mac_FOLR2	SLCO2B1	AdamsEtAl
0	1.64389562666295	0.659	0.105	0	Mac_FOLR2	MERTK	AdamsEtAl
0	1.54118329729795	0.72	0.216	0	Mac_FOLR2	MAFB	AdamsEtAl
0	1.49929899744174	0.356	0.018	0	Mac_FOLR2	SLC40A1	AdamsEtAl
0	1.49917633137468	0.73	0.227	0	Mac_FOLR2	MS4A4A	AdamsEtAl
0	1.36261528804253	0.436	0.05	0	Mac_FOLR2	STAB1	AdamsEtAl
0	1.31537433450602	0.6	0.142	0	Mac_FOLR2	MARCKS	AdamsEtAl
0	1.179146337713	0.483	0.098	0	Mac_FOLR2	A2M	AdamsEtAl
0	0.967013052242733	0.298	0.014	0	Mac_FOLR2	LILRB5	AdamsEtAl
0	0.813609132958937	0.274	0.027	0	Mac_FOLR2	SDC3	AdamsEtAl
2.14557389401763e-307	1.53874163363359	0.681	0.201	1.55255872545009e-302	Mac_FOLR2	CD14	AdamsEtAl
3.39782616988496e-303	1.69267515638273	0.971	0.647	2.45870099479046e-298	Mac_FOLR2	PSAP	AdamsEtAl
2.02932144867933e-293	1.25991937932599	0.584	0.152	1.46843729347885e-288	Mac_FOLR2	FPR3	AdamsEtAl
3.17357601235647e-292	1.51283027946685	0.755	0.256	2.29643133830127e-287	Mac_FOLR2	SLC1A3	AdamsEtAl
7.40075826207632e-292	1.41768931431013	0.657	0.2	5.35526268602105e-287	Mac_FOLR2	AP2A2	AdamsEtAl
2.15980085832735e-285	1.37811442018338	0.674	0.21	1.56285349909426e-280	Mac_FOLR2	CD163	AdamsEtAl
9.80916371250761e-284	1.42622133664506	0.781	0.295	7.09800895400763e-279	Mac_FOLR2	CPM	AdamsEtAl
6.9347325067149e-283	1.24933866604722	0.592	0.16	5.01804178918397e-278	Mac_FOLR2	PMP22	AdamsEtAl
7.717560254559e-273	1.11930951894526	0.506	0.122	5.58450377580144e-268	Mac_FOLR2	NPL	AdamsEtAl
1.91083434391095e-260	1.41139215896291	0.7	0.24	1.3826988395974e-255	Mac_FOLR2	CFD	AdamsEtAl
1.31461341412472e-255	1.21012569521885	0.649	0.203	9.51267412594788e-251	Mac_FOLR2	FRMD4B	AdamsEtAl
6.86667227467713e-247	1.38923128478174	1	0.977	4.96879272467912e-242	Mac_FOLR2	FTL	AdamsEtAl
8.35196563670815e-246	1.25615525217401	0.698	0.259	6.04356585437839e-241	Mac_FOLR2	MFSD1	AdamsEtAl
2.27888635949635e-245	0.61717034751693	0.219	0.024	1.64902495859515e-240	Mac_FOLR2	OLFML2B	AdamsEtAl
7.57727400783882e-245	1.49112185495456	0.768	0.297	5.48299124481225e-240	Mac_FOLR2	CTSL	AdamsEtAl
2.11596643073343e-243	1.0986000879658	0.524	0.137	1.53113446894302e-238	Mac_FOLR2	TMEM176B	AdamsEtAl
2.2035629729328e-240	1.01940008123594	0.491	0.126	1.5945202028439e-235	Mac_FOLR2	CSF1R	AdamsEtAl
1.68533452540285e-239	1.31087114367323	0.675	0.23	1.21952491592676e-234	Mac_FOLR2	ABCA1	AdamsEtAl
1.247168011906e-236	1.39001235341162	0.552	0.163	9.02463245095301e-232	Mac_FOLR2	PDGFC	AdamsEtAl
3.33307870747528e-235	1.14224275942176	0.608	0.197	2.41184908351619e-230	Mac_FOLR2	KCTD12	AdamsEtAl
5.20009136458979e-232	1.26434171813091	0.488	0.128	3.76283811233082e-227	Mac_FOLR2	STARD13	AdamsEtAl
8.1743690098338e-232	1.43093850862081	0.923	0.544	5.91505515920583e-227	Mac_FOLR2	GLUL	AdamsEtAl
3.90184318206532e-229	0.984181895021425	0.402	0.088	2.82341274497429e-224	Mac_FOLR2	RGL1	AdamsEtAl
5.60369488545289e-226	1.24883475933079	0.903	0.524	4.05488965606257e-221	Mac_FOLR2	NPC2	AdamsEtAl
3.53393939468652e-225	0.914609443748304	0.41	0.09	2.55719388538912e-220	Mac_FOLR2	MAF	AdamsEtAl
2.95384842251828e-215	1.31598419607503	0.645	0.24	2.13743425701846e-210	Mac_FOLR2	TGFBI	AdamsEtAl
5.10183518327971e-214	1.26569651712218	0.679	0.251	3.69173895697303e-209	Mac_FOLR2	FRMD4A	AdamsEtAl
5.00396200409344e-213	1.07374673858692	0.853	0.384	3.62091694578206e-208	Mac_FOLR2	DOCK4	AdamsEtAl
3.04289348817423e-212	1.28720641644394	0.82	0.402	2.20186815697776e-207	Mac_FOLR2	CTSC	AdamsEtAl
1.63655797701731e-211	1.01329859682672	0.507	0.148	1.1842297177495e-206	Mac_FOLR2	IDH1	AdamsEtAl
1.82382771503206e-209	1.25783519590851	0.625	0.222	1.31973997287435e-204	Mac_FOLR2	LIPA	AdamsEtAl
2.09810294106351e-209	1.02990622294902	0.512	0.15	1.51820826918296e-204	Mac_FOLR2	TTYH3	AdamsEtAl
2.69622275645115e-208	0.85062043316126	0.371	0.082	1.95101374879562e-203	Mac_FOLR2	MMP14	AdamsEtAl
2.54113499768149e-202	1.03431935329542	0.468	0.13	1.8387906956723e-197	Mac_FOLR2	TREM2	AdamsEtAl
4.66596326994798e-201	0.943127205270885	0.464	0.128	3.37633768176706e-196	Mac_FOLR2	C3AR1	AdamsEtAl
2.18826010077651e-198	1.02819669530304	0.493	0.145	1.58344689152289e-193	Mac_FOLR2	FCHO2	AdamsEtAl
8.60094678835303e-194	2.38049305054512	0.664	0.289	6.22373110552014e-189	Mac_FOLR2	CCL18	AdamsEtAl
3.95628821724107e-191	0.742329761360787	0.354	0.078	2.86280971687781e-186	Mac_FOLR2	PLA2G7	AdamsEtAl
9.82394037892355e-189	1.02462467647281	0.84	0.406	7.10870149759287e-184	Mac_FOLR2	LRMDA	AdamsEtAl
2.81775458259574e-188	1.0227184542198	0.408	0.102	2.03895539351211e-183	Mac_FOLR2	BNC2	AdamsEtAl
7.57344398369392e-188	0.871909358865058	0.372	0.092	5.48021980104076e-183	Mac_FOLR2	FUCA1	AdamsEtAl
1.40600042174188e-185	0.880819071491846	0.22	0.033	1.01739596517665e-180	Mac_FOLR2	CD163L1	AdamsEtAl
5.08866408684441e-183	1.04816320285805	0.986	0.749	3.68220821988148e-178	Mac_FOLR2	HLA-DRA	AdamsEtAl
4.56240903497888e-182	1.06507136747818	0.927	0.589	3.30140480180107e-177	Mac_FOLR2	GPX1	AdamsEtAl
9.21174513876963e-180	1.04039539991163	0.575	0.216	6.66571089986509e-175	Mac_FOLR2	CREG1	AdamsEtAl
2.44412114432879e-179	1.11103066153698	0.794	0.369	1.76859050124776e-174	Mac_FOLR2	FMNL2	AdamsEtAl
1.39246769215658e-178	0.842190947758834	0.494	0.155	1.00760354672142e-173	Mac_FOLR2	CD84	AdamsEtAl
4.25039455328601e-178	1.3240208445582	0.523	0.179	3.07562800270329e-173	Mac_FOLR2	NHSL1	AdamsEtAl
1.90330628759369e-176	1.096993157409	0.978	0.686	1.37725146276567e-171	Mac_FOLR2	HLA-DRB1	AdamsEtAl
7.55920515335534e-176	0.752506367045564	0.372	0.091	5.46991644101946e-171	Mac_FOLR2	TMEM176A	AdamsEtAl
9.67923787517325e-175	1.02109046386014	0.899	0.558	7.00399331885412e-170	Mac_FOLR2	CTSS	AdamsEtAl
6.60566701560672e-169	1.85820224224354	0.861	0.508	4.77992670916318e-164	Mac_FOLR2	RBPJ	AdamsEtAl
6.54535263312989e-168	0.795511962755337	0.352	0.088	4.73628261885912e-163	Mac_FOLR2	TCN2	AdamsEtAl
7.81037591753483e-168	2.01411794296451	0.555	0.209	5.65166611768738e-163	Mac_FOLR2	HMOX1	AdamsEtAl
2.86811111707867e-165	1.32738241631372	0.782	0.416	2.07539388542929e-160	Mac_FOLR2	TFRC	AdamsEtAl
1.05738152147667e-164	1.08572091423239	0.713	0.31	7.65131842755733e-160	Mac_FOLR2	ACP5	AdamsEtAl
3.83037065759321e-164	0.95834110327745	0.655	0.275	2.77169451154102e-159	Mac_FOLR2	CD81	AdamsEtAl
5.46866237959872e-164	0.815097215568142	0.407	0.116	3.95717878450143e-159	Mac_FOLR2	LHFPL2	AdamsEtAl
1.02526632560195e-163	0.987082629689268	0.622	0.253	7.41892965868829e-159	Mac_FOLR2	BLVRB	AdamsEtAl
1.17867207946943e-163	0.679454473602231	0.133	0.013	8.52898903424877e-159	Mac_FOLR2	IGSF21	AdamsEtAl
1.46456252279885e-163	0.819605406423102	0.573	0.209	1.05977208712247e-158	Mac_FOLR2	DMXL2	AdamsEtAl
2.41748728498935e-162	1.0313416031365	0.75	0.367	1.74931797429115e-157	Mac_FOLR2	FCGRT	AdamsEtAl
2.61712903418594e-160	0.70472542505154	0.785	0.343	1.89378074042729e-155	Mac_FOLR2	MSR1	AdamsEtAl
4.22000723480671e-159	1.02832493899057	0.884	0.506	3.05363943517849e-154	Mac_FOLR2	RBM47	AdamsEtAl
5.72885227011494e-159	0.9321050711043	0.864	0.489	4.14545479117787e-154	Mac_FOLR2	GRN	AdamsEtAl
5.74749383658839e-159	0.529283739684022	0.202	0.032	4.15894401509373e-154	Mac_FOLR2	SMPDL3A	AdamsEtAl
5.00179548249634e-158	0.92444809528868	0.398	0.115	3.61934922908917e-153	Mac_FOLR2	ALDH1A1	AdamsEtAl
7.57223654941946e-158	1.28272847298342	0.586	0.231	5.47934608952542e-153	Mac_FOLR2	CXCL2	AdamsEtAl
1.11593991898972e-156	0.721980782552842	0.361	0.097	8.07505284780149e-152	Mac_FOLR2	TSPAN4	AdamsEtAl
2.03664847586547e-156	0.997843382883893	0.644	0.271	1.47373920362101e-151	Mac_FOLR2	RAB20	AdamsEtAl
6.50470097396663e-156	0.906877178940161	0.639	0.267	4.70686667177199e-151	Mac_FOLR2	TIMP2	AdamsEtAl
3.33555579011699e-154	0.809380196744931	0.637	0.25	2.41364152528656e-149	Mac_FOLR2	TLR2	AdamsEtAl
2.24044727621489e-151	1.12005621240623	0.341	0.087	1.62121005354185e-146	Mac_FOLR2	SDS	AdamsEtAl
3.16377430092983e-151	0.875626873779855	0.724	0.322	2.28933872189584e-146	Mac_FOLR2	C5AR1	AdamsEtAl
3.41833695564282e-151	1.09744218440372	0.705	0.331	2.4735428044727e-146	Mac_FOLR2	FTLP3	AdamsEtAl
2.4918260663658e-150	0.975115936230819	0.619	0.248	1.80311025988296e-145	Mac_FOLR2	VSIG4	AdamsEtAl
2.27725425284493e-149	1.11938190249316	0.713	0.323	1.64784394990112e-144	Mac_FOLR2	SLC16A10	AdamsEtAl
5.8401762045546e-148	0.927152636716926	0.667	0.291	4.22600990337775e-143	Mac_FOLR2	TNS3	AdamsEtAl
7.01202266719313e-148	0.91048230527532	0.846	0.47	5.07396972220762e-143	Mac_FOLR2	RAB31	AdamsEtAl
9.68085091605439e-148	1.18377917955778	0.533	0.199	7.00516053136612e-143	Mac_FOLR2	PAPSS2	AdamsEtAl
2.8603085957855e-146	1.32365432003262	0.813	0.48	2.06974790299634e-141	Mac_FOLR2	APOC1	AdamsEtAl
1.92332115012097e-145	0.551558874306662	0.27	0.059	1.39173441743904e-140	Mac_FOLR2	TNS1	AdamsEtAl
9.37475723756092e-144	0.918357686740744	0.565	0.221	6.78366808467146e-139	Mac_FOLR2	SH3PXD2B	AdamsEtAl
9.85514481991379e-144	0.827705561232614	0.631	0.258	7.13128134313781e-139	Mac_FOLR2	FCGR3A	AdamsEtAl
1.46068125181964e-143	0.821533332776514	0.547	0.214	1.05696356062921e-138	Mac_FOLR2	CD4	AdamsEtAl
3.46941210352751e-143	0.791119171020557	0.303	0.075	2.51050129223354e-138	Mac_FOLR2	FCGR2B	AdamsEtAl
7.22054395028257e-142	0.807942673384415	0.995	0.829	5.22485780786397e-137	Mac_FOLR2	CD74	AdamsEtAl
2.38089858132702e-141	0.951708209202541	0.681	0.316	1.72284202243404e-136	Mac_FOLR2	LAMP1	AdamsEtAl
1.58923280921297e-138	0.907119193438667	0.851	0.503	1.1499847530746e-133	Mac_FOLR2	SDCBP	AdamsEtAl
6.4709384755731e-138	1.04495326187664	0.711	0.352	4.68243579030945e-133	Mac_FOLR2	SGK1	AdamsEtAl
1.36822237310843e-137	0.910930818828251	0.873	0.499	9.90059391404994e-133	Mac_FOLR2	PLXDC2	AdamsEtAl
4.94845133425157e-136	0.755094585835271	0.24	0.051	3.58074886997778e-131	Mac_FOLR2	MS4A4E	AdamsEtAl
1.44789003341758e-135	0.838524550597662	0.802	0.426	1.0477077070813e-130	Mac_FOLR2	ASAH1	AdamsEtAl
3.86730248701714e-135	0.966570794179357	0.899	0.627	2.79841875263047e-130	Mac_FOLR2	ITM2B	AdamsEtAl
1.17287892638653e-134	0.693817763385224	0.291	0.074	8.48706919922556e-130	Mac_FOLR2	SIGLEC1	AdamsEtAl
2.10721596391107e-133	1.08347450858454	0.695	0.347	1.52480254364569e-128	Mac_FOLR2	RHOB	AdamsEtAl
3.89315015365247e-133	0.904307947836689	0.854	0.492	2.81712238268446e-128	Mac_FOLR2	ACSL1	AdamsEtAl
7.32790429433496e-132	0.927223829328625	0.37	0.111	5.30254482642372e-127	Mac_FOLR2	C5AR2	AdamsEtAl
1.27191135583609e-131	0.858916435791122	0.371	0.118	9.20367776196552e-127	Mac_FOLR2	GGTA1	AdamsEtAl
4.18248059438565e-131	0.892701899339734	0.805	0.436	3.0264847829034e-126	Mac_FOLR2	AIF1	AdamsEtAl
9.68537068438164e-130	0.643346697346437	0.284	0.071	7.0084310809254e-125	Mac_FOLR2	GPR34	AdamsEtAl
1.29898736735378e-129	1.04632829944868	0.397	0.131	9.39960248890866e-125	Mac_FOLR2	COLEC12	AdamsEtAl
3.10158275523887e-127	0.704743215069602	0.242	0.055	2.2443362975184e-122	Mac_FOLR2	ME1	AdamsEtAl
1.40543390610682e-124	0.985314049922051	0.401	0.138	1.01698602879796e-119	Mac_FOLR2	SPRED1	AdamsEtAl
1.74619532341914e-124	0.954107404013297	0.812	0.495	1.26356439797933e-119	Mac_FOLR2	ZFAND5	AdamsEtAl
4.53832379376107e-124	0.833900289973467	0.673	0.322	3.28397648040345e-119	Mac_FOLR2	ARHGAP18	AdamsEtAl
1.38381218432901e-123	0.816369894608888	0.636	0.287	1.00134033470232e-118	Mac_FOLR2	CEBPD	AdamsEtAl
1.68843953769042e-123	0.88714297799402	0.888	0.593	1.22177173386816e-118	Mac_FOLR2	CD63	AdamsEtAl
1.29506048300917e-122	0.83156557188238	0.886	0.551	9.37118716110266e-118	Mac_FOLR2	HLA-DQB1	AdamsEtAl
1.70701511207027e-122	0.678292731331683	0.101	0.01	1.23521320524517e-117	Mac_FOLR2	LYVE1	AdamsEtAl
3.45067156131272e-122	0.742434694289112	0.485	0.186	2.4969404484815e-117	Mac_FOLR2	LRP1	AdamsEtAl
1.87485411432942e-121	0.55445325188899	0.295	0.08	1.35666318566991e-116	Mac_FOLR2	SLAMF8	AdamsEtAl
2.61181325037144e-121	0.681501330286059	0.931	0.616	1.88993418610128e-116	Mac_FOLR2	HLA-DPA1	AdamsEtAl
5.70867829307386e-121	0.842170216484605	0.852	0.493	4.13085669965117e-116	Mac_FOLR2	HLA-DQA1	AdamsEtAl
6.78233355346901e-120	0.545908942015101	0.23	0.052	4.90776438262571e-115	Mac_FOLR2	EPHX1	AdamsEtAl
3.3236332466354e-119	0.763482589665987	0.333	0.1	2.40501425359784e-114	Mac_FOLR2	NRP2	AdamsEtAl
4.49362865495276e-119	0.861335048336928	0.472	0.184	3.25163463101037e-114	Mac_FOLR2	IGSF6	AdamsEtAl
8.22664634348569e-119	0.831465300565845	0.599	0.271	5.95288356060968e-114	Mac_FOLR2	FHIT	AdamsEtAl
1.55581490353379e-117	0.526896499427934	0.171	0.03	1.12580322234608e-112	Mac_FOLR2	TMIGD3	AdamsEtAl
3.25657852707154e-117	0.768598607548678	0.671	0.324	2.35649278797424e-112	Mac_FOLR2	BRI3	AdamsEtAl
1.29591156067016e-116	0.668661696885374	0.278	0.075	9.37734564416532e-112	Mac_FOLR2	CCR1	AdamsEtAl
4.644193369302e-114	0.555201788437679	0.271	0.072	3.36058476396062e-109	Mac_FOLR2	TBC1D16	AdamsEtAl
5.53757869469394e-113	0.808339493342628	0.608	0.291	4.00704731926748e-108	Mac_FOLR2	HLA-DMB	AdamsEtAl
2.89720446895145e-112	0.791009152504637	0.749	0.398	2.09644612577796e-107	Mac_FOLR2	APLP2	AdamsEtAl
9.88503826280316e-112	0.631979601752415	0.339	0.108	7.152912537347e-107	Mac_FOLR2	PLXND1	AdamsEtAl
3.1490934281243e-110	1.04437421455418	0.602	0.288	2.27871549552503e-105	Mac_FOLR2	HSPA1A	AdamsEtAl
4.27268617594245e-110	0.900420462913366	0.725	0.409	3.09175844377371e-105	Mac_FOLR2	PRDX1	AdamsEtAl
5.03977514314657e-110	0.671032731580771	0.473	0.187	3.64683169133229e-105	Mac_FOLR2	BMP2K	AdamsEtAl
7.04087815147295e-110	1.06962910073887	0.462	0.185	5.09484983918734e-105	Mac_FOLR2	CREB5	AdamsEtAl
7.91821081624306e-110	0.851965535817143	0.626	0.306	5.72969652874164e-105	Mac_FOLR2	KIF1B	AdamsEtAl
1.31835764481516e-109	0.617987708638514	0.343	0.111	9.53976775364701e-105	Mac_FOLR2	RASSF4	AdamsEtAl
7.52234929383539e-108	0.713416409738964	0.956	0.674	5.44324717251222e-103	Mac_FOLR2	TYROBP	AdamsEtAl
8.19097563234632e-108	0.605901494306601	0.215	0.05	5.92707187732212e-103	Mac_FOLR2	PLAU	AdamsEtAl
3.05091770534324e-107	0.557404008674785	0.291	0.085	2.20767456076342e-102	Mac_FOLR2	ARHGEF10L	AdamsEtAl
2.75730029433503e-106	0.560298623493799	0.263	0.073	1.99521006598377e-101	Mac_FOLR2	ACP2	AdamsEtAl
4.82607219851519e-106	0.893279713844557	0.917	0.682	3.49219410356758e-101	Mac_FOLR2	FOS	AdamsEtAl
8.55361783144092e-106	1.18963586889156	0.417	0.161	6.18948339900896e-101	Mac_FOLR2	EMP1	AdamsEtAl
1.57954761185569e-105	0.746994735148915	0.479	0.196	1.14297644741489e-100	Mac_FOLR2	TBC1D14	AdamsEtAl
4.69738001817367e-105	0.607726943372666	0.429	0.163	3.39907115495065e-100	Mac_FOLR2	MPP1	AdamsEtAl
5.67472443859586e-105	0.705592992479747	0.87	0.542	4.10628735101235e-100	Mac_FOLR2	DPYD	AdamsEtAl
8.75190814682989e-105	0.768867109400491	0.46	0.191	6.33296825412758e-100	Mac_FOLR2	AP1B1	AdamsEtAl
5.28553159253638e-104	0.735118437187871	0.532	0.237	3.82466351567525e-99	Mac_FOLR2	ATP6V1B2	AdamsEtAl
2.40201208252326e-103	0.944486952882596	0.126	0.019	1.73811996303466e-98	Mac_FOLR2	HS3ST2	AdamsEtAl
1.09525329695829e-102	0.816333825303116	0.734	0.416	7.92536238211989e-98	Mac_FOLR2	CAPG	AdamsEtAl
1.17013493322874e-102	0.699147473685355	0.35	0.122	8.46721339033647e-98	Mac_FOLR2	TMEM51	AdamsEtAl
2.15801954543127e-102	0.900655333273568	0.478	0.2	1.56156452326952e-97	Mac_FOLR2	SRGAP1	AdamsEtAl
1.48648873133782e-101	0.844039955684754	0.677	0.359	1.07563811088336e-96	Mac_FOLR2	ZFP36L1	AdamsEtAl
4.99696869618561e-101	0.821122026707545	0.805	0.489	3.61585651824687e-96	Mac_FOLR2	GNAQ	AdamsEtAl
1.18277028463496e-100	0.699008647512634	0.526	0.233	8.55864405664702e-96	Mac_FOLR2	CTSA	AdamsEtAl
2.31961232895009e-100	0.751131130508576	0.549	0.265	1.67849467735158e-95	Mac_FOLR2	LY96	AdamsEtAl
2.70754109242632e-100	0.765392817677568	0.41	0.154	1.95920380989061e-95	Mac_FOLR2	IER3	AdamsEtAl
7.02469324685949e-100	0.689393675623962	0.936	0.716	5.08313828036e-95	Mac_FOLR2	LAPTM5	AdamsEtAl
7.20066852053362e-100	0.754196855700409	0.676	0.362	5.21047574814333e-95	Mac_FOLR2	ATG7	AdamsEtAl
7.99713777590246e-100	0.668772318174099	0.459	0.189	5.78680886602078e-95	Mac_FOLR2	ADAM9	AdamsEtAl
2.69944298455675e-99	0.688259886731076	0.233	0.061	1.95334393805511e-94	Mac_FOLR2	DTNA	AdamsEtAl
3.44026842508117e-99	0.983799722124238	0.698	0.392	2.48941263507299e-94	Mac_FOLR2	HLA-DRB6	AdamsEtAl
3.52801689327824e-99	0.760241052377769	0.535	0.25	2.55290830414507e-94	Mac_FOLR2	CEP170	AdamsEtAl
1.9095719978959e-98	0.608794978988011	0.407	0.158	1.38178539339745e-93	Mac_FOLR2	GAA	AdamsEtAl
3.83435143122161e-98	0.681829477811164	0.653	0.331	2.77457503914627e-93	Mac_FOLR2	EPB41L3	AdamsEtAl
1.28245085741421e-97	0.665332377872526	0.404	0.159	9.27994264933495e-93	Mac_FOLR2	GNB4	AdamsEtAl
1.37037113799844e-97	0.678094859000339	0.919	0.591	9.91614259167048e-93	Mac_FOLR2	FCER1G	AdamsEtAl
9.29806261702379e-97	0.70274892121082	0.54	0.252	6.72817109030459e-92	Mac_FOLR2	MYO5A	AdamsEtAl
1.00407591688568e-96	0.650799746857644	0.419	0.165	7.26559374217644e-92	Mac_FOLR2	WDFY3	AdamsEtAl
1.07283059485089e-96	0.586503899614538	1	0.991	7.76310946740052e-92	Mac_FOLR2	MT-CO3	AdamsEtAl
4.25872522024155e-96	0.649909732666857	0.413	0.163	3.08165615661899e-91	Mac_FOLR2	IL18	AdamsEtAl
6.45989613302425e-96	0.724262452428455	0.505	0.229	4.67444544081768e-91	Mac_FOLR2	ADA2	AdamsEtAl
3.03440984869672e-95	0.646399732122892	0.42	0.17	2.19572931061544e-90	Mac_FOLR2	CYFIP1	AdamsEtAl
3.09488680286092e-95	0.791615435437105	0.786	0.508	2.23949103941819e-90	Mac_FOLR2	SOD2	AdamsEtAl
5.20490970096521e-95	0.553216015162893	1	0.997	3.76632470871543e-90	Mac_FOLR2	MT-CO1	AdamsEtAl
1.13381410660015e-94	0.667197673628835	0.627	0.323	8.20439225676934e-90	Mac_FOLR2	SNX29	AdamsEtAl
4.77045319848088e-93	0.731864014225552	0.595	0.296	3.45194763895275e-88	Mac_FOLR2	FNIP2	AdamsEtAl
8.39274969039897e-93	0.64538728825522	0.458	0.194	6.0730776034696e-88	Mac_FOLR2	HNMT	AdamsEtAl
1.25642695801656e-92	0.617513497910087	0.48	0.208	9.09163111090363e-88	Mac_FOLR2	LAIR1	AdamsEtAl
2.48113333832176e-91	0.637019205035491	0.892	0.612	1.79537289494301e-86	Mac_FOLR2	NAMPT	AdamsEtAl
2.6338321994113e-90	0.757888683522213	0.342	0.121	1.90586731781601e-85	Mac_FOLR2	ADM	AdamsEtAl
6.65247325124736e-90	0.733162661018398	0.237	0.067	4.8137961693351e-85	Mac_FOLR2	DIRC3	AdamsEtAl
9.47315797901107e-90	0.623740454647118	0.507	0.238	6.8548718451922e-85	Mac_FOLR2	LAMP2	AdamsEtAl
1.08846739469156e-89	0.933057255110571	0.738	0.449	7.87625891472761e-85	Mac_FOLR2	HLA-DRB5	AdamsEtAl
2.1985539637922e-89	0.69149095020537	0.799	0.512	1.59089563373967e-84	Mac_FOLR2	TMBIM6	AdamsEtAl
3.59325534886182e-89	0.624103320124872	0.601	0.303	2.6001155029899e-84	Mac_FOLR2	HEXB	AdamsEtAl
5.0402008440593e-87	0.676199156085813	0.455	0.202	3.64713973276975e-82	Mac_FOLR2	IL13RA1	AdamsEtAl
9.37899710838749e-86	0.629087409945647	0.313	0.111	6.78673609760027e-81	Mac_FOLR2	GPX3	AdamsEtAl
2.86420469147133e-85	0.708530411847002	0.767	0.461	2.07256715679557e-80	Mac_FOLR2	FOXO3	AdamsEtAl
9.10657294299586e-85	0.630633711617165	0.69	0.354	6.58960724728124e-80	Mac_FOLR2	OLR1	AdamsEtAl
3.32021622016749e-83	0.630903057437212	0.53	0.259	2.4025416590754e-78	Mac_FOLR2	SDCCAG8	AdamsEtAl
3.3538530656453e-83	0.726209147247605	0.423	0.177	2.42688161683159e-78	Mac_FOLR2	FGL2	AdamsEtAl
4.80656578542393e-83	0.898196956834909	0.521	0.249	3.47807906799061e-78	Mac_FOLR2	MMP19	AdamsEtAl
4.86086941582329e-83	0.638457279943151	0.837	0.499	3.51737371798389e-78	Mac_FOLR2	CEBPB	AdamsEtAl
8.74344979588798e-83	0.593347503973126	0.681	0.373	6.3268477068025e-78	Mac_FOLR2	RASGEF1B	AdamsEtAl
8.8230934380857e-83	0.618309056151217	0.393	0.163	6.38447864273319e-78	Mac_FOLR2	GM2A	AdamsEtAl
8.83657406026997e-83	0.566902563645396	0.293	0.101	6.39423335575195e-78	Mac_FOLR2	METTL7A	AdamsEtAl
1.29255716793967e-82	0.56485396044852	0.388	0.156	9.35307292292828e-78	Mac_FOLR2	ITGAM	AdamsEtAl
1.33713109352499e-82	0.520928914895536	0.251	0.078	9.67561430585618e-78	Mac_FOLR2	SLC7A8	AdamsEtAl
1.71881221709412e-82	0.541683076896006	0.366	0.143	1.24374970841148e-77	Mac_FOLR2	LILRB4	AdamsEtAl
5.76421720757947e-82	0.545826296114383	0.47	0.206	4.17104521357658e-77	Mac_FOLR2	MITF	AdamsEtAl
1.34772880768986e-81	0.724245209177554	0.734	0.445	9.75230042532459e-77	Mac_FOLR2	AHNAK	AdamsEtAl
2.79027214725329e-81	0.663491127209374	0.806	0.541	2.01906882847395e-76	Mac_FOLR2	CSTB	AdamsEtAl
9.98225290155332e-81	0.550277687685799	0.47	0.214	7.223258022093e-76	Mac_FOLR2	PRNP	AdamsEtAl
2.86274565343863e-80	0.631334968700563	0.52	0.256	2.07151138228473e-75	Mac_FOLR2	ATP6AP1	AdamsEtAl
3.60757992510886e-80	0.727719949163401	0.673	0.39	2.61048090960802e-75	Mac_FOLR2	ALCAM	AdamsEtAl
4.06393852635498e-80	0.503131576628379	0.298	0.106	2.94070655705573e-75	Mac_FOLR2	CREBL2	AdamsEtAl
6.16427983255156e-80	0.741102483782119	0.335	0.127	4.46053452963263e-75	Mac_FOLR2	ANKH	AdamsEtAl
7.57208296141337e-80	0.596978382294729	0.821	0.511	5.47923495170833e-75	Mac_FOLR2	ARHGAP26	AdamsEtAl
2.59757242269044e-79	0.57691883869876	0.34	0.13	1.87962938078303e-74	Mac_FOLR2	RPS6KA2	AdamsEtAl
4.51947954153915e-79	0.614669321007541	0.649	0.359	3.27034059105314e-74	Mac_FOLR2	CANX	AdamsEtAl
6.71602186409923e-79	0.541389697680668	0.182	0.046	4.85978058108084e-74	Mac_FOLR2	LNCAROD	AdamsEtAl
7.79362302237809e-79	0.694364440750398	0.48	0.231	5.63954355522301e-74	Mac_FOLR2	ZFHX3	AdamsEtAl
1.70075714811552e-78	0.6282153169277	0.384	0.164	1.23068487994787e-73	Mac_FOLR2	AKR1B1	AdamsEtAl
1.98610189373114e-78	0.54780645148487	0.334	0.129	1.43716319132279e-73	Mac_FOLR2	ADAP2	AdamsEtAl
4.06247033057605e-78	0.574056285613796	0.358	0.143	2.93964415590813e-73	Mac_FOLR2	VAT1	AdamsEtAl
5.68875927844133e-78	0.566749658338315	0.44	0.199	4.11644310147293e-73	Mac_FOLR2	NCOA4	AdamsEtAl
9.08528570723883e-78	0.775603201775388	0.641	0.355	6.57420359061509e-73	Mac_FOLR2	HSPB1	AdamsEtAl
8.47738475371768e-77	0.803921309312059	0.424	0.187	6.13432038163765e-72	Mac_FOLR2	CXCL8	AdamsEtAl
3.10988483105933e-76	0.53591694405698	0.279	0.099	2.25034376260284e-71	Mac_FOLR2	CD68	AdamsEtAl
1.48461046159845e-75	0.534572827069222	0.48	0.223	1.07427897611725e-70	Mac_FOLR2	RNASE6	AdamsEtAl
3.1633632663051e-75	0.586708996862357	0.41	0.183	2.28904129313103e-70	Mac_FOLR2	ENG	AdamsEtAl
3.67811909668095e-75	0.653108261372699	0.696	0.409	2.6615237595493e-70	Mac_FOLR2	MAN1A1	AdamsEtAl
1.51725699587973e-74	0.56754909669941	0.499	0.246	1.09790233478853e-69	Mac_FOLR2	ABHD12	AdamsEtAl
1.89328023889872e-74	0.725856175996297	0.513	0.247	1.3699965136695e-69	Mac_FOLR2	CXCL3	AdamsEtAl
2.60281848726225e-74	0.635374472586277	0.354	0.143	1.88342548556784e-69	Mac_FOLR2	TPRG1	AdamsEtAl
1.19310219386824e-73	0.538291657213792	0.437	0.2	8.63340678504997e-69	Mac_FOLR2	SCPEP1	AdamsEtAl
3.15207267032894e-73	0.579772094656631	0.582	0.308	2.28087130497672e-68	Mac_FOLR2	PPT1	AdamsEtAl
3.93930206792058e-73	0.755046719808184	0.586	0.305	2.85051836936801e-68	Mac_FOLR2	MARCO	AdamsEtAl
4.77788218181517e-73	0.510409327294925	0.399	0.173	3.45732332558328e-68	Mac_FOLR2	SCARB2	AdamsEtAl
6.11705374025939e-73	0.616433735019903	0.712	0.432	4.4263612569891e-68	Mac_FOLR2	MANBA	AdamsEtAl
2.82240909638558e-72	0.669904073805832	0.609	0.338	2.04232344623557e-67	Mac_FOLR2	KLF4	AdamsEtAl
2.87342635119858e-72	0.534505351991626	0.331	0.133	2.07924004199081e-67	Mac_FOLR2	DNASE2	AdamsEtAl
3.42460612409926e-72	0.68104580534767	0.633	0.366	2.47807923745947e-67	Mac_FOLR2	PABPC4	AdamsEtAl
3.71034223359998e-72	0.588100112887611	0.273	0.098	2.68484074365528e-67	Mac_FOLR2	AL035446.2	AdamsEtAl
4.12931778971573e-72	0.663762779028575	0.886	0.681	2.9880156458162e-67	Mac_FOLR2	ELL2	AdamsEtAl
5.37324526686285e-72	0.529791527106502	0.388	0.17	3.88813400755463e-67	Mac_FOLR2	NFIC	AdamsEtAl
5.72717365981002e-72	0.634442633590918	0.773	0.511	4.14424013197513e-67	Mac_FOLR2	VAMP8	AdamsEtAl
6.61798647333677e-72	0.644453816830365	0.404	0.176	4.78884119197122e-67	Mac_FOLR2	ARL4C	AdamsEtAl
1.07067970226775e-71	0.574940095875197	0.557	0.298	7.74754539357969e-67	Mac_FOLR2	ATP6AP2	AdamsEtAl
2.91162124742375e-71	0.645603094524329	0.737	0.45	2.1068782508483e-66	Mac_FOLR2	LMNA	AdamsEtAl
8.1587069448906e-71	0.523761352616869	0.258	0.088	5.90372193239229e-66	Mac_FOLR2	FAM20A	AdamsEtAl
1.51116757951579e-70	0.514913177605265	0.479	0.234	1.09349597221342e-65	Mac_FOLR2	GNS	AdamsEtAl
1.96571032946056e-70	0.579155770253644	0.519	0.26	1.42240765150096e-65	Mac_FOLR2	TANC2	AdamsEtAl
2.76160810750265e-70	0.650708340555179	0.545	0.291	1.99832724266999e-65	Mac_FOLR2	YBX3	AdamsEtAl
5.20548219936513e-70	0.587935297161233	0.732	0.459	3.7667389742826e-65	Mac_FOLR2	MACROH2A1	AdamsEtAl
6.32835516664489e-70	0.615659388951209	0.593	0.324	4.57926108213591e-65	Mac_FOLR2	SH3BP5	AdamsEtAl
4.85299512263376e-69	0.543369800933047	0.66	0.377	3.51167580068901e-64	Mac_FOLR2	RNF13	AdamsEtAl
9.90839947429981e-69	0.538739133570938	0.673	0.39	7.16981694359809e-64	Mac_FOLR2	SBF2	AdamsEtAl
3.79799793263413e-68	0.662802489122353	0.407	0.187	2.74826928403338e-63	Mac_FOLR2	ITSN1	AdamsEtAl
3.99744607916125e-68	0.638741578907527	0.211	0.065	2.89259195734187e-63	Mac_FOLR2	AC243829.4	AdamsEtAl
2.29973041257765e-67	0.884663403304899	0.582	0.324	1.66410792384531e-62	Mac_FOLR2	ATF6	AdamsEtAl
2.74677764568577e-67	0.652885257792076	0.628	0.361	1.98759577219468e-62	Mac_FOLR2	HIF1A	AdamsEtAl
8.48536972767764e-67	0.641106710873705	0.454	0.218	6.14009838864481e-62	Mac_FOLR2	ICAM1	AdamsEtAl
1.75502173363913e-66	0.52357198699322	0.367	0.164	1.26995127667861e-61	Mac_FOLR2	CRTAP	AdamsEtAl
1.88147558090951e-66	0.518016738871677	0.387	0.173	1.36145454510193e-61	Mac_FOLR2	AGAP3	AdamsEtAl
9.60021995242776e-66	0.541136042618065	0.934	0.748	6.94681515977625e-61	Mac_FOLR2	DUSP1	AdamsEtAl
6.19583472692603e-65	0.51239044515523	0.307	0.124	4.48336796675094e-60	Mac_FOLR2	OSBPL1A	AdamsEtAl
2.85634108295991e-64	0.841366938242069	0.258	0.095	2.06687697104062e-59	Mac_FOLR2	CH25H	AdamsEtAl
1.29915240381818e-63	0.671080625523335	0.436	0.212	9.4007967092687e-59	Mac_FOLR2	MYO1E	AdamsEtAl
1.49639240109083e-63	0.500939183924653	0.35	0.152	1.08280450535334e-58	Mac_FOLR2	RAP2B	AdamsEtAl
2.46347954641792e-63	0.565244716562733	0.607	0.345	1.78259843458347e-58	Mac_FOLR2	CLEC7A	AdamsEtAl
3.04100572889392e-63	0.504418908650695	0.366	0.166	2.20050215548493e-58	Mac_FOLR2	TNFRSF1A	AdamsEtAl
3.69155495124626e-63	0.550368553206026	0.492	0.256	2.67124607827131e-58	Mac_FOLR2	C20orf194	AdamsEtAl
6.87318329163915e-63	0.686976315392921	0.388	0.179	4.97350416166301e-58	Mac_FOLR2	PSD3	AdamsEtAl
7.46098481988189e-63	0.703016338983645	0.847	0.59	5.39884322551473e-58	Mac_FOLR2	ANXA1	AdamsEtAl
7.53145172885022e-63	0.613632196110872	0.356	0.157	5.44983378551331e-58	Mac_FOLR2	NRP1	AdamsEtAl
7.74496493821192e-63	0.598007539206801	0.788	0.553	5.60433407893953e-58	Mac_FOLR2	QKI	AdamsEtAl
3.00609633606419e-62	0.589466343149372	0.628	0.363	2.17524136973941e-57	Mac_FOLR2	GADD45B	AdamsEtAl
5.61114266710043e-62	0.500124004204286	0.259	0.096	4.06027894534054e-57	Mac_FOLR2	EPS8	AdamsEtAl
1.33092344211632e-61	0.524749292443318	0.702	0.418	9.63069511949791e-57	Mac_FOLR2	FGD4	AdamsEtAl
2.32882725985297e-61	0.57602852665051	0.66	0.393	1.68516269350221e-56	Mac_FOLR2	PLIN2	AdamsEtAl
2.94791761974312e-61	0.547165792025913	0.396	0.186	2.13314266882232e-56	Mac_FOLR2	CTTNBP2NL	AdamsEtAl
4.21663468733086e-61	0.674157618057683	0.206	0.068	3.05119902609948e-56	Mac_FOLR2	AC100849.1	AdamsEtAl
1.33246407200115e-60	0.801408526965186	0.177	0.053	9.64184327140753e-56	Mac_FOLR2	CCL2	AdamsEtAl
9.38689151611591e-60	0.537588120993398	0.444	0.223	6.79244856997663e-55	Mac_FOLR2	SNX8	AdamsEtAl
6.01302961693809e-59	0.766111146422639	0.31	0.133	4.35108836111257e-54	Mac_FOLR2	KMO	AdamsEtAl
6.78885945677215e-58	0.532993969685813	0.719	0.453	4.9124865915149e-53	Mac_FOLR2	ATP6V0B	AdamsEtAl
3.92937762445321e-57	0.517457666259832	0.385	0.18	2.84333694283058e-52	Mac_FOLR2	BCAT1	AdamsEtAl
4.35118229371113e-57	0.521929037991485	0.63	0.377	3.14855901955231e-52	Mac_FOLR2	ACSL3	AdamsEtAl
1.07285513406093e-56	0.521529215557352	0.613	0.368	7.76328703557827e-52	Mac_FOLR2	GNAI2	AdamsEtAl
1.13101842879406e-56	0.769745804743311	0.421	0.215	8.18416245259672e-52	Mac_FOLR2	HSPH1	AdamsEtAl
1.50342944170476e-56	0.555312520890446	0.66	0.421	1.08789657831198e-51	Mac_FOLR2	AP2S1	AdamsEtAl
1.62235822409494e-56	0.538664085085389	0.483	0.261	1.17395463453734e-51	Mac_FOLR2	ATF3	AdamsEtAl
2.18255712812266e-56	0.599861190711388	0.257	0.099	1.57932016348084e-51	Mac_FOLR2	PAPOLG	AdamsEtAl
4.28325935496735e-56	0.529332205853156	0.689	0.44	3.09940930184792e-51	Mac_FOLR2	TCF12	AdamsEtAl
5.3932400594252e-56	0.679334539494674	0.393	0.193	3.90260243940067e-51	Mac_FOLR2	MB21D2	AdamsEtAl
6.91863520871082e-56	0.542633585646729	0.799	0.541	5.00639362337524e-51	Mac_FOLR2	ANXA2	AdamsEtAl
1.57832090872823e-54	0.542530739012816	0.565	0.329	1.14208879276484e-49	Mac_FOLR2	SUSD6	AdamsEtAl
5.03918922545899e-53	0.541158704824992	0.377	0.181	3.64640771543438e-48	Mac_FOLR2	ARRDC3	AdamsEtAl
7.47176496169213e-53	0.641495659361193	0.809	0.584	5.40664384393004e-48	Mac_FOLR2	RAB7A	AdamsEtAl
1.16566717666917e-52	0.526198935369575	0.961	0.806	8.43488425709578e-48	Mac_FOLR2	MT-RNR1	AdamsEtAl
2.15360573202955e-52	0.594586124446682	0.523	0.293	1.55837064375391e-47	Mac_FOLR2	MCTP1	AdamsEtAl
2.92042636731959e-52	0.536578964632413	0.431	0.224	2.11324972365613e-47	Mac_FOLR2	AGPAT4	AdamsEtAl
4.15028455401201e-52	0.681106493681784	0.404	0.207	3.00318740612863e-47	Mac_FOLR2	KLF2	AdamsEtAl
1.18519897824933e-50	0.544056393545121	0.632	0.398	8.57621832651e-46	Mac_FOLR2	FOSB	AdamsEtAl
1.42117750816288e-50	0.522654434975988	0.562	0.332	1.02837825668174e-45	Mac_FOLR2	ITPR2	AdamsEtAl
1.15082928498501e-49	0.501425037669024	0.27	0.113	8.32751578908005e-45	Mac_FOLR2	TMEM163	AdamsEtAl
3.30942880408111e-49	0.527460954833971	0.528	0.304	2.39473577692113e-44	Mac_FOLR2	RHOQ	AdamsEtAl
3.6228326854804e-48	0.616409247956146	0.246	0.102	2.62151795954047e-43	Mac_FOLR2	ARHGAP6	AdamsEtAl
6.81314405065341e-47	0.814528381352594	0.495	0.286	4.93005916649332e-42	Mac_FOLR2	FN1	AdamsEtAl
4.88482966863296e-46	0.617855903910041	0.228	0.094	3.5347115965195e-41	Mac_FOLR2	WASHC2A	AdamsEtAl
2.70611406070122e-45	0.527031368361355	0.215	0.084	1.95817119546401e-40	Mac_FOLR2	ERRFI1	AdamsEtAl
1.39820837136438e-44	0.506194376868941	0.473	0.271	1.01175755960298e-39	Mac_FOLR2	CHKA	AdamsEtAl
4.22323852501566e-43	0.541017892407163	0.467	0.271	3.05597762908658e-38	Mac_FOLR2	RDX	AdamsEtAl
1.96182399937727e-42	0.61018036311586	0.422	0.237	1.41959546418939e-37	Mac_FOLR2	TBC1D9	AdamsEtAl
2.18214487117929e-42	0.528434692984791	0.471	0.275	1.57902185023405e-37	Mac_FOLR2	PHACTR1	AdamsEtAl
2.24883069198584e-42	0.510829261613643	0.642	0.423	1.62727637702788e-37	Mac_FOLR2	CALR	AdamsEtAl
1.36797200451169e-41	0.743403472590182	0.764	0.569	9.89878222184705e-37	Mac_FOLR2	ZNF331	AdamsEtAl
3.3128096962318e-40	0.532251970757884	0.451	0.262	2.39718222429029e-35	Mac_FOLR2	ABL2	AdamsEtAl
1.01129259038078e-39	0.797786458904434	0.269	0.126	7.31781431325435e-35	Mac_FOLR2	TTTY14	AdamsEtAl
1.44715153303623e-39	0.510372285242594	0.256	0.117	1.04717332082035e-34	Mac_FOLR2	SEMA4A	AdamsEtAl
7.09952125840587e-39	0.623374064719409	0.425	0.248	5.13728457779507e-34	Mac_FOLR2	EIF4A3	AdamsEtAl
1.447595011167e-38	0.527069501415633	0.473	0.283	1.04749422603055e-33	Mac_FOLR2	GLUD1	AdamsEtAl
1.5243717515936e-38	0.503777496896203	0.739	0.522	1.10305064317065e-33	Mac_FOLR2	ELMO1	AdamsEtAl
1.59644970860769e-34	0.553145718396175	0.874	0.694	1.15520697364561e-29	Mac_FOLR2	ATP1B3	AdamsEtAl
1.68756008553857e-29	0.518508481537037	0.21	0.099	1.22113535349657e-24	Mac_FOLR2	MAILR	AdamsEtAl
2.39187688305019e-29	0.509751207915662	0.775	0.595	1.73078603134395e-24	Mac_FOLR2	PELI1	AdamsEtAl
3.21322776632298e-27	0.586513804818835	0.213	0.104	2.32512374398897e-22	Mac_FOLR2	IFI27	AdamsEtAl
1.70368162293074e-25	0.939633542260917	0.201	0.1	1.23280105916892e-20	Mac_FOLR2	MTND1P23	AdamsEtAl
2.36540015518902e-24	0.532467317653996	0.238	0.128	1.71162720629633e-19	Mac_FOLR2	SPP1	AdamsEtAl
4.06358163482577e-09	0.721597336532676	0.106	0.061	0.000294044830677628	Mac_FOLR2	MT1G	AdamsEtAl
0	1.42363301126605	0.596	0.151	0	Mac_SPP1	EMP1	AdamsEtAl
6.43644471064109e-283	1.78879228453024	0.704	0.244	4.657475757067e-278	Mac_SPP1	GPNMB	AdamsEtAl
3.91848891508363e-279	3.3473582617895	0.482	0.114	2.83545776384366e-274	Mac_SPP1	SPP1	AdamsEtAl
2.00414955798267e-275	1.7981100650565	0.766	0.297	1.45022266165184e-270	Mac_SPP1	CTSL	AdamsEtAl
8.9665401080757e-273	1.51602307847979	0.934	0.534	6.48827808760466e-268	Mac_SPP1	CTSB	AdamsEtAl
2.99589918921983e-260	1.80339671197692	0.892	0.537	2.16786261231136e-255	Mac_SPP1	CSTB	AdamsEtAl
3.80195875233549e-256	1.43809835248381	1	0.977	2.75113537277748e-251	Mac_SPP1	FTL	AdamsEtAl
1.48336385533702e-241	1.27021287755564	0.636	0.206	1.07337691936042e-236	Mac_SPP1	SDC2	AdamsEtAl
7.13632602842189e-241	1.24428164112363	1	0.969	5.16391687742636e-236	Mac_SPP1	FTH1	AdamsEtAl
3.75322867155529e-234	1.34849492623911	0.933	0.591	2.71587379902412e-229	Mac_SPP1	CD63	AdamsEtAl
3.64933574578561e-230	1.25039110054591	0.96	0.648	2.64069583900793e-225	Mac_SPP1	PSAP	AdamsEtAl
4.14080777477158e-222	1.12035939945764	0.557	0.165	2.99632991390246e-217	Mac_SPP1	AQP9	AdamsEtAl
8.39228834901804e-219	1.23395398331267	0.966	0.66	6.07274377223294e-214	Mac_SPP1	S100A11	AdamsEtAl
3.32569634155084e-211	2.42400943583561	0.279	0.047	2.40650712970961e-206	Mac_SPP1	CCL2	AdamsEtAl
4.97470106735111e-208	1.24673645739355	0.753	0.308	3.59974343934594e-203	Mac_SPP1	ACP5	AdamsEtAl
3.64601677039395e-204	1.33078850450323	0.55	0.173	2.63829419522476e-199	Mac_SPP1	C15orf48	AdamsEtAl
1.16435734667561e-203	1.23883823317658	0.958	0.69	8.42540619627938e-199	Mac_SPP1	LGALS1	AdamsEtAl
2.73967358488975e-199	1.13766112962921	0.878	0.525	1.98245520276207e-194	Mac_SPP1	NPC2	AdamsEtAl
2.8175204800962e-199	1.14092103072099	0.86	0.464	2.03878599460241e-194	Mac_SPP1	ANXA5	AdamsEtAl
3.09049455810668e-199	1.24127183593766	0.658	0.241	2.23631276719158e-194	Mac_SPP1	MMP19	AdamsEtAl
2.05984334305148e-197	1.96747698675157	0.615	0.229	1.49052324146548e-192	Mac_SPP1	CXCL2	AdamsEtAl
1.58327788322687e-195	1.66270070058456	0.366	0.086	1.1456757090818e-190	Mac_SPP1	IL1RN	AdamsEtAl
6.49374685562736e-191	1.03257490419577	0.764	0.32	4.69894016220051e-186	Mac_SPP1	SLC16A10	AdamsEtAl
1.17339155779491e-189	1.14603774570001	0.92	0.494	8.49077865135977e-185	Mac_SPP1	CEBPB	AdamsEtAl
1.35012182048009e-187	1.20003853813323	0.723	0.297	9.76961650517601e-183	Mac_SPP1	MARCO	AdamsEtAl
3.2612545933512e-187	1.09562576119793	0.987	0.817	2.35987643629486e-182	Mac_SPP1	S100A6	AdamsEtAl
1.0317245922359e-183	1.17259285057158	0.825	0.463	7.46566232187821e-179	Mac_SPP1	ATP6V1F	AdamsEtAl
1.3391543296549e-183	1.16342394590976	0.837	0.417	9.69025464481584e-179	Mac_SPP1	PLAUR	AdamsEtAl
8.79897923653487e-183	0.767310095309945	0.348	0.079	6.367029365349e-178	Mac_SPP1	PLA2G7	AdamsEtAl
4.30473066238431e-180	1.05057721290862	0.762	0.318	3.11494615460791e-175	Mac_SPP1	MRC1	AdamsEtAl
6.33770574438498e-180	1.08293993807182	0.792	0.348	4.58602725369442e-175	Mac_SPP1	OLR1	AdamsEtAl
1.12905991514656e-178	0.997199550438262	0.495	0.157	8.16999045199204e-174	Mac_SPP1	FPR3	AdamsEtAl
4.82564082515548e-174	0.545956567440445	0.789	0.367	3.49188195749076e-169	Mac_SPP1	S100A9	AdamsEtAl
1.29020548461852e-166	1.36146088244119	0.711	0.331	9.33605590724807e-162	Mac_SPP1	FTLP3	AdamsEtAl
2.23657972925431e-166	1.10926158980052	0.674	0.292	1.61841145788571e-161	Mac_SPP1	FNIP2	AdamsEtAl
1.2089737390907e-165	2.20264298541174	0.506	0.183	8.74825487343422e-161	Mac_SPP1	CXCL8	AdamsEtAl
7.97316027036855e-164	0.986242451068666	0.93	0.589	5.76945850324138e-159	Mac_SPP1	GPX1	AdamsEtAl
1.59447081665471e-161	1.14863772302659	0.782	0.386	1.15377502763952e-156	Mac_SPP1	PLIN2	AdamsEtAl
1.91135595192523e-160	1.0102537899774	0.878	0.537	1.38307628037262e-155	Mac_SPP1	ANXA2	AdamsEtAl
3.77640940221066e-158	1.04576182727025	0.566	0.208	2.73264760753365e-153	Mac_SPP1	CD14	AdamsEtAl
2.73214082974126e-156	1.0225261700683	0.692	0.315	1.97700442580907e-151	Mac_SPP1	LAMP1	AdamsEtAl
2.19290468047009e-155	0.875713026426184	0.495	0.166	1.58680775583496e-150	Mac_SPP1	PMP22	AdamsEtAl
3.79414728144205e-154	0.939195865081266	0.943	0.589	2.74548291432428e-149	Mac_SPP1	FCER1G	AdamsEtAl
2.69050155074237e-153	1.19591356805165	0.793	0.426	1.94687382713269e-148	Mac_SPP1	LGALS3	AdamsEtAl
8.89594159547222e-153	0.987049330013952	0.95	0.746	6.43719229789966e-148	Mac_SPP1	SH3BGRL3	AdamsEtAl
1.648275545067e-152	0.952049837310738	0.868	0.502	1.19270866716593e-147	Mac_SPP1	SDCBP	AdamsEtAl
2.26180710054122e-152	0.904973038930467	0.564	0.209	1.63666623602263e-147	Mac_SPP1	DMXL2	AdamsEtAl
7.19917822231559e-152	0.816792324012118	0.728	0.316	5.20939735344979e-147	Mac_SPP1	FMN1	AdamsEtAl
2.94663352746394e-150	0.925871018924479	0.805	0.426	2.13221348680818e-145	Mac_SPP1	ASAH1	AdamsEtAl
1.89336601510627e-147	0.937164458352659	0.749	0.36	1.37005858219104e-142	Mac_SPP1	ATP13A3	AdamsEtAl
5.15819723906457e-147	0.947154471790141	0.686	0.324	3.73252310415952e-142	Mac_SPP1	BRI3	AdamsEtAl
1.13819247639824e-146	1.55681012430919	0.664	0.323	8.23607457846533e-142	Mac_SPP1	FABP5	AdamsEtAl
1.11737097463256e-144	0.866519463645773	0.597	0.234	8.08540810953869e-140	Mac_SPP1	ABCA1	AdamsEtAl
4.1201065378989e-144	0.927231246706978	0.771	0.397	2.98135029188902e-139	Mac_SPP1	APLP2	AdamsEtAl
3.6732112137979e-143	0.814133804835051	0.974	0.673	2.6579723664163e-138	Mac_SPP1	TYROBP	AdamsEtAl
3.04583787390384e-141	0.839431533068796	0.869	0.489	2.20399874393555e-136	Mac_SPP1	GRN	AdamsEtAl
1.39082372391116e-140	0.999604590173493	0.783	0.414	1.00641395485936e-135	Mac_SPP1	CAPG	AdamsEtAl
4.69179841101002e-140	1.63970920188245	0.58	0.244	3.39503224819096e-135	Mac_SPP1	CXCL3	AdamsEtAl
3.58320176372682e-139	1.62549678230253	0.51	0.191	2.59284062825037e-134	Mac_SPP1	EREG	AdamsEtAl
1.05565834203848e-138	0.823581398801024	0.785	0.388	7.63884932882465e-134	Mac_SPP1	DOCK4	AdamsEtAl
1.78454259701423e-138	1.74773228072157	0.331	0.092	1.29131286862547e-133	Mac_SPP1	CCL20	AdamsEtAl
3.10230243456647e-137	0.900690816947641	0.751	0.388	2.24485706467664e-132	Mac_SPP1	GSTO1	AdamsEtAl
1.08532132219044e-134	0.982979636232564	0.755	0.418	7.85349361950222e-130	Mac_SPP1	NOP10	AdamsEtAl
1.26886864766066e-134	0.953653387968605	0.844	0.543	9.1816604213373e-130	Mac_SPP1	GPX4	AdamsEtAl
1.4978813891071e-134	0.941468289834953	0.904	0.545	1.08388195197179e-129	Mac_SPP1	GLUL	AdamsEtAl
8.09845361231038e-134	0.853194235471316	0.706	0.323	5.86012201840392e-129	Mac_SPP1	C5AR1	AdamsEtAl
1.28803576478191e-133	0.868334729156888	0.964	0.767	9.32035559753839e-129	Mac_SPP1	VIM	AdamsEtAl
2.47996131307378e-133	0.91276326827403	0.755	0.415	1.79452480575332e-128	Mac_SPP1	AP2S1	AdamsEtAl
3.34043089572905e-133	0.792773210392889	0.806	0.399	2.4171692004585e-128	Mac_SPP1	SLC11A1	AdamsEtAl
3.96875850011087e-133	0.75759475200661	0.976	0.824	2.87183333826523e-128	Mac_SPP1	SERF2	AdamsEtAl
1.12640574725493e-132	1.15334893080907	0.398	0.125	8.15078462771139e-128	Mac_SPP1	RNASE1	AdamsEtAl
2.3579876717842e-132	1.58646249329394	0.433	0.152	1.70626345917976e-127	Mac_SPP1	IER3	AdamsEtAl
7.65119672991354e-130	0.703915970803817	0.409	0.131	5.53648246573273e-125	Mac_SPP1	PHLDA1	AdamsEtAl
2.57587925840046e-129	0.917164484614483	0.77	0.45	1.86393199017116e-124	Mac_SPP1	ATP6V0B	AdamsEtAl
3.89246342682816e-129	0.84700126190123	0.569	0.236	2.81662546028713e-124	Mac_SPP1	MS4A4A	AdamsEtAl
6.94961502625929e-129	0.801656751417856	0.645	0.293	5.02881092915149e-124	Mac_SPP1	TNS3	AdamsEtAl
2.5299629936538e-128	0.882368704119605	0.786	0.456	1.83070652183782e-123	Mac_SPP1	MACROH2A1	AdamsEtAl
1.56180388564026e-127	0.806404368138911	0.411	0.138	1.13013690968815e-122	Mac_SPP1	SDC4	AdamsEtAl
3.75049146480252e-126	0.895430080735982	0.663	0.318	2.71389312884575e-121	Mac_SPP1	UPP1	AdamsEtAl
2.04661579271045e-124	0.866294337839153	0.86	0.492	1.48095165376321e-119	Mac_SPP1	ACSL1	AdamsEtAl
2.77041184223065e-124	0.840353038540816	0.552	0.236	2.00469771315652e-119	Mac_SPP1	ATP6V1B2	AdamsEtAl
2.07055005942907e-123	0.899909827539372	0.424	0.15	1.49827072850347e-118	Mac_SPP1	SEMA3C	AdamsEtAl
8.87791922954611e-123	0.809979446242419	0.534	0.224	6.42415113369186e-118	Mac_SPP1	PDXK	AdamsEtAl
5.72108334260266e-122	0.895907181218212	0.318	0.088	4.13983311754071e-117	Mac_SPP1	SDS	AdamsEtAl
1.00468380735834e-121	0.805507929549965	0.575	0.253	7.26999249842566e-117	Mac_SPP1	ATP6AP1	AdamsEtAl
1.03795521336823e-120	0.829665094840487	0.652	0.301	7.51074771945386e-116	Mac_SPP1	SNTB1	AdamsEtAl
1.2516866628856e-120	0.564209893337074	0.256	0.062	9.05732986130647e-116	Mac_SPP1	FAM20C	AdamsEtAl
1.43948813739895e-120	0.976172960937489	0.762	0.426	1.04162801110325e-115	Mac_SPP1	CTSZ	AdamsEtAl
3.54555615887997e-119	0.837890337201631	0.72	0.387	2.56559989212713e-114	Mac_SPP1	MGAT1	AdamsEtAl
3.96953001971869e-118	0.965507601275413	0.691	0.353	2.87239161756864e-113	Mac_SPP1	SGK1	AdamsEtAl
1.14892101186889e-116	0.659378058709366	0.386	0.128	8.31370733398449e-112	Mac_SPP1	NPL	AdamsEtAl
6.20645235884191e-114	1.10881168438603	0.815	0.506	4.49105099138159e-109	Mac_SPP1	SOD2	AdamsEtAl
1.29928204712239e-112	0.966748828943847	0.924	0.654	9.40173482118231e-108	Mac_SPP1	S100A10	AdamsEtAl
3.29512694354707e-112	0.704392014053752	0.616	0.279	2.3843868076201e-107	Mac_SPP1	ITGAX	AdamsEtAl
5.84978640967191e-112	0.795447679537826	0.725	0.371	4.23296394390269e-107	Mac_SPP1	ACSL3	AdamsEtAl
1.20415316843633e-111	1.45564485514657	0.675	0.37	8.71337274212212e-107	Mac_SPP1	APOE	AdamsEtAl
3.57739775719808e-110	0.798564148058414	0.704	0.363	2.58864079108611e-105	Mac_SPP1	GK	AdamsEtAl
3.58398401500793e-110	0.868251153078169	0.477	0.192	2.59340667309989e-105	Mac_SPP1	CYP27A1	AdamsEtAl
4.40611801425566e-110	0.678564945966297	0.458	0.176	3.18831105629554e-105	Mac_SPP1	BCAT1	AdamsEtAl
8.17306287558048e-110	0.795634332595653	0.543	0.233	5.91411002739879e-105	Mac_SPP1	ANPEP	AdamsEtAl
9.53709074597141e-110	0.832315680104555	0.718	0.378	6.90113423469237e-105	Mac_SPP1	ETS2	AdamsEtAl
1.19150859706283e-109	0.827345302195462	0.353	0.115	8.62187535920636e-105	Mac_SPP1	TPST1	AdamsEtAl
4.43192313232382e-109	0.767992831315313	0.771	0.44	3.20698389778084e-104	Mac_SPP1	PKM	AdamsEtAl
1.30689196333159e-108	0.730587219922177	0.537	0.233	9.45680093586371e-104	Mac_SPP1	CTSA	AdamsEtAl
3.4373311609149e-108	0.668093187861022	0.395	0.141	2.48728720134963e-103	Mac_SPP1	LILRB4	AdamsEtAl
4.45108308581616e-108	0.74663372688951	0.589	0.269	3.22084823172743e-103	Mac_SPP1	TIMP2	AdamsEtAl
6.1392058203488e-108	0.74563711473608	0.876	0.56	4.4423907236626e-103	Mac_SPP1	CTSS	AdamsEtAl
2.93865143394748e-107	0.823395109833461	0.869	0.536	2.12643756411874e-102	Mac_SPP1	FNDC3B	AdamsEtAl
1.35700782152688e-106	1.06126664075587	0.595	0.298	9.81944429735067e-102	Mac_SPP1	CD9	AdamsEtAl
4.04966731544808e-106	0.911825970894791	0.582	0.278	2.93037976613138e-101	Mac_SPP1	BCL2A1	AdamsEtAl
1.35105187042852e-105	1.18782722162396	0.745	0.425	9.7763464396078e-101	Mac_SPP1	TIMP1	AdamsEtAl
2.24997344793831e-105	0.646414527323104	0.318	0.099	1.62810328666264e-100	Mac_SPP1	IRAK1	AdamsEtAl
5.99808449100193e-104	0.679176811334169	0.531	0.227	4.34027391853391e-99	Mac_SPP1	MAFB	AdamsEtAl
7.61420689973773e-104	0.754558258385578	0.524	0.223	5.50971625471922e-99	Mac_SPP1	PELATON	AdamsEtAl
1.60987215807002e-103	0.577679731732183	0.405	0.143	1.16491959230105e-98	Mac_SPP1	SMIM3	AdamsEtAl
2.78363570028683e-103	0.848589587680794	0.589	0.275	2.01426662908455e-98	Mac_SPP1	FBP1	AdamsEtAl
1.38532796913738e-102	0.684424724548508	0.941	0.641	1.0024371717475e-97	Mac_SPP1	ZEB2	AdamsEtAl
1.38615526432981e-101	0.739551979446526	0.711	0.388	1.00303581082169e-96	Mac_SPP1	ALCAM	AdamsEtAl
2.06833011792926e-101	0.944318189014217	0.838	0.565	1.49666435663479e-96	Mac_SPP1	EMP3	AdamsEtAl
7.10321764356925e-101	0.803753924699072	0.715	0.409	5.13995931906314e-96	Mac_SPP1	PRDX1	AdamsEtAl
9.71240624114288e-101	0.63070480120031	0.424	0.163	7.0279942801534e-96	Mac_SPP1	MPP1	AdamsEtAl
1.97689785299337e-100	0.631218303174935	0.387	0.141	1.43050305540453e-95	Mac_SPP1	VAT1	AdamsEtAl
2.06721778509243e-100	0.690159378745842	0.568	0.25	1.49585946147073e-95	Mac_SPP1	VSIG4	AdamsEtAl
4.54931712190117e-100	0.735883936474203	0.402	0.152	3.29193136257891e-95	Mac_SPP1	CD109	AdamsEtAl
4.96026502193935e-99	1.00140611326879	0.483	0.214	3.58929737252553e-94	Mac_SPP1	LGMN	AdamsEtAl
5.01386329493986e-99	0.644702396596812	0.318	0.102	3.62808161885143e-94	Mac_SPP1	EEPD1	AdamsEtAl
9.97298315991047e-98	0.654031145448081	0.99	0.828	7.21655034434281e-93	Mac_SPP1	SAT1	AdamsEtAl
1.93271559818863e-97	0.551812791226816	0.264	0.076	1.39853233400527e-92	Mac_SPP1	CCR1	AdamsEtAl
2.63721367598773e-97	1.16019310576148	0.76	0.483	1.90831418808148e-92	Mac_SPP1	APOC1	AdamsEtAl
2.90569312630341e-97	0.777590767113347	0.845	0.58	2.10258860312441e-92	Mac_SPP1	ELOB	AdamsEtAl
4.76041007240332e-96	0.656374307119623	0.843	0.509	3.44468033249176e-91	Mac_SPP1	RBM47	AdamsEtAl
1.40897521512871e-94	0.534251580199409	0.909	0.566	1.01954855541928e-89	Mac_SPP1	LYZ	AdamsEtAl
1.48380369312164e-94	0.871575414556426	0.709	0.42	1.07369519037975e-89	Mac_SPP1	CALR	AdamsEtAl
3.32887098674999e-93	0.744178028369818	0.743	0.421	2.40880433472216e-88	Mac_SPP1	KYNU	AdamsEtAl
5.46487597838767e-93	0.704126024493027	0.556	0.255	3.9544389067211e-88	Mac_SPP1	TLR2	AdamsEtAl
9.77530073307379e-93	0.678826135309557	0.46	0.194	7.07350536345953e-88	Mac_SPP1	NCEH1	AdamsEtAl
2.5362425480823e-92	0.812364579890196	0.537	0.258	1.83525047021783e-87	Mac_SPP1	BLVRB	AdamsEtAl
1.69097138657178e-91	0.790645457905725	0.366	0.133	1.2236038050372e-86	Mac_SPP1	PID1	AdamsEtAl
1.92672465241862e-91	0.722042669045238	0.568	0.282	1.39419722573664e-86	Mac_SPP1	SOAT1	AdamsEtAl
1.70907537903403e-90	0.608144602365854	0.985	0.872	1.23670403502281e-85	Mac_SPP1	NEAT1	AdamsEtAl
3.38783495707378e-90	0.760284574006381	0.575	0.299	2.45147125328816e-85	Mac_SPP1	BCAP31	AdamsEtAl
7.31275566295343e-90	0.696245220849651	0.486	0.221	5.29158312526973e-85	Mac_SPP1	CREG1	AdamsEtAl
1.42355894409892e-89	0.772494731571355	0.263	0.08	1.03010148753942e-84	Mac_SPP1	AC015912.3	AdamsEtAl
7.99674032068387e-88	0.803054848230776	0.651	0.349	5.78652126345005e-83	Mac_SPP1	RHOB	AdamsEtAl
9.99275764303962e-88	0.617676282823792	0.931	0.716	7.2308593580799e-83	Mac_SPP1	LAPTM5	AdamsEtAl
2.57022950445492e-87	0.592959135167535	0.951	0.788	1.85984377171863e-82	Mac_SPP1	ATP5F1E	AdamsEtAl
9.60518801450741e-87	0.725876419606295	0.618	0.337	6.9504100991777e-82	Mac_SPP1	ATOX1	AdamsEtAl
1.45465852411554e-86	0.599930780217398	0.528	0.25	1.05260545463524e-81	Mac_SPP1	CEP170	AdamsEtAl
1.69338966736147e-86	0.614284752608086	0.498	0.22	1.22535369719943e-81	Mac_SPP1	CD163	AdamsEtAl
2.54429700568097e-86	0.554030005314475	0.304	0.103	1.84107875628081e-81	Mac_SPP1	TBC1D2	AdamsEtAl
1.76093289326634e-85	0.605524429207164	0.464	0.206	1.27422865089646e-80	Mac_SPP1	ACTN1	AdamsEtAl
3.74127059217364e-85	0.573643791669768	0.419	0.173	2.70722081320277e-80	Mac_SPP1	SIRPA	AdamsEtAl
3.95726908323558e-85	0.591728238411856	0.569	0.275	2.8635194813201e-80	Mac_SPP1	RAB20	AdamsEtAl
1.59718777825079e-84	0.721782732346579	0.855	0.575	1.15574104822006e-79	Mac_SPP1	JARID2	AdamsEtAl
2.31223256482764e-84	0.719692416143124	0.628	0.344	1.67315460623493e-79	Mac_SPP1	C4orf48	AdamsEtAl
3.91246316185307e-84	0.657611000809611	0.564	0.28	2.8310974685485e-79	Mac_SPP1	CD81	AdamsEtAl
4.2679194791602e-84	0.616825408028574	0.453	0.199	3.08830921431511e-79	Mac_SPP1	ATP6V1A	AdamsEtAl
6.4290725639098e-84	0.768925377119184	0.631	0.334	4.65214119797077e-79	Mac_SPP1	BASP1	AdamsEtAl
1.90658319998747e-83	0.606335477623106	0.39	0.156	1.37962266934293e-78	Mac_SPP1	TTYH3	AdamsEtAl
2.17373032612702e-83	0.587925797692729	0.41	0.172	1.57293300128878e-78	Mac_SPP1	CALU	AdamsEtAl
4.2942479146214e-83	0.891097393857887	0.364	0.143	3.10736073349919e-78	Mac_SPP1	CD36	AdamsEtAl
4.43520416678544e-83	0.586578467419486	0.437	0.19	3.20935808712761e-78	Mac_SPP1	ADAM9	AdamsEtAl
5.32583235753715e-83	0.70630973756537	0.866	0.659	3.85382555223746e-78	Mac_SPP1	YBX1	AdamsEtAl
7.05433423937527e-83	0.632535696076427	0.768	0.471	5.10458679895434e-78	Mac_SPP1	LIMS1	AdamsEtAl
9.00214925218602e-83	0.522912821192397	0.393	0.155	6.51404522037433e-78	Mac_SPP1	ITGAM	AdamsEtAl
1.06403599441492e-82	0.608252651185413	0.502	0.232	7.69947085918578e-78	Mac_SPP1	GNS	AdamsEtAl
1.09692052988171e-82	0.771820257961223	0.331	0.121	7.93742664627708e-78	Mac_SPP1	ADM	AdamsEtAl
2.40277211126452e-82	0.600768984348723	0.285	0.094	1.73866992743212e-77	Mac_SPP1	TFPI	AdamsEtAl
2.53973107691451e-82	0.66479144728381	0.171	0.04	1.83777480456611e-77	Mac_SPP1	CYP1B1	AdamsEtAl
3.39168579946186e-82	0.613401674499567	0.675	0.376	2.4542577613486e-77	Mac_SPP1	RNF13	AdamsEtAl
6.30882015673672e-82	0.674836293183983	0.657	0.359	4.56512535361626e-77	Mac_SPP1	HIF1A	AdamsEtAl
5.09564843989481e-81	0.963757628708646	0.474	0.231	3.68726216759228e-76	Mac_SPP1	LIPA	AdamsEtAl
9.9488063098816e-81	1.79329280247835	0.334	0.132	7.19905573389342e-76	Mac_SPP1	IL1B	AdamsEtAl
2.19587866009518e-80	0.696869956936943	0.292	0.102	1.58895975723147e-75	Mac_SPP1	LINC01010	AdamsEtAl
1.33986592594159e-79	0.705350765903928	0.346	0.137	9.69540382670597e-75	Mac_SPP1	TREM2	AdamsEtAl
1.46839335634376e-79	0.538332948216064	0.846	0.501	1.06254411658391e-74	Mac_SPP1	PLXDC2	AdamsEtAl
9.26233278246695e-79	0.650856330298863	0.796	0.512	6.70231662472091e-74	Mac_SPP1	TMBIM6	AdamsEtAl
1.78265294551584e-78	0.686615647709626	0.724	0.439	1.28994549790471e-73	Mac_SPP1	PCBP1	AdamsEtAl
5.60374175725513e-78	0.709305886405682	0.602	0.328	4.05492357296739e-73	Mac_SPP1	FLNA	AdamsEtAl
7.21333163905936e-78	0.561856182746162	0.487	0.225	5.21963890733975e-73	Mac_SPP1	SH3PXD2B	AdamsEtAl
1.21031136558281e-77	0.743537060935315	0.711	0.42	8.75793407249377e-73	Mac_SPP1	TFRC	AdamsEtAl
2.62801454252687e-77	0.642604600105549	0.774	0.487	1.90165760311787e-72	Mac_SPP1	TSPO	AdamsEtAl
3.06429562279846e-77	0.690903742758363	0.345	0.134	2.21735495561319e-72	Mac_SPP1	VEGFA	AdamsEtAl
3.32765673289198e-77	0.622184317886384	0.532	0.274	2.40792568848796e-72	Mac_SPP1	SMS	AdamsEtAl
3.95530824611579e-77	0.618928436282604	0.661	0.371	2.86210059997185e-72	Mac_SPP1	FCGRT	AdamsEtAl
8.45337919549805e-77	0.653290267675231	0.904	0.676	6.11694971965434e-72	Mac_SPP1	CD44	AdamsEtAl
1.0608367036179e-76	0.506441916403348	0.322	0.121	7.67632047104948e-72	Mac_SPP1	LHFPL2	AdamsEtAl
1.11650033936202e-76	0.679734604476227	0.536	0.268	8.07910810565751e-72	Mac_SPP1	SLC1A3	AdamsEtAl
6.2887952949837e-76	0.676727814690135	0.565	0.305	4.55063516340315e-71	Mac_SPP1	HEXB	AdamsEtAl
6.811838277727e-75	0.604071128725542	0.56	0.293	4.92911429614604e-70	Mac_SPP1	ATP6V0D1	AdamsEtAl
1.43395594739377e-74	0.552402627095696	0.394	0.166	1.03762486309361e-69	Mac_SPP1	ZFYVE16	AdamsEtAl
2.17799049785191e-74	0.620491576564739	0.647	0.358	1.57601570415062e-69	Mac_SPP1	GLIPR2	AdamsEtAl
2.8686204697741e-74	0.637816190632164	0.625	0.342	2.07576245813324e-69	Mac_SPP1	GRINA	AdamsEtAl
2.30674524055745e-73	0.767728124803743	0.495	0.248	1.66918392351977e-68	Mac_SPP1	TGFBI	AdamsEtAl
7.65316392166098e-73	0.584996821027938	0.875	0.589	5.5379059453531e-68	Mac_SPP1	ANXA1	AdamsEtAl
1.06359515648152e-72	0.529660215017686	0.412	0.183	7.69628091181594e-68	Mac_SPP1	ENG	AdamsEtAl
3.00940596974337e-71	1.16533635372012	0.148	0.035	2.177636253766e-66	Mac_SPP1	CHIT1	AdamsEtAl
7.63025059154384e-71	0.605342978638773	0.627	0.36	5.52132563054704e-66	Mac_SPP1	CANX	AdamsEtAl
4.38160029897351e-70	0.837688296156134	0.421	0.197	3.17056979234022e-65	Mac_SPP1	THBD	AdamsEtAl
7.00684360746067e-70	0.631205862432072	0.347	0.143	5.07022210279461e-65	Mac_SPP1	TPRG1	AdamsEtAl
1.6605296351281e-69	0.697484987401599	0.696	0.45	1.20157584927505e-64	Mac_SPP1	SEC61G	AdamsEtAl
2.02804910760825e-69	0.533449626863845	0.448	0.207	1.4675166147564e-64	Mac_SPP1	MITF	AdamsEtAl
4.24272044549803e-69	0.596695869241083	0.552	0.298	3.07007494156683e-64	Mac_SPP1	ATP6AP2	AdamsEtAl
5.27635087265777e-68	0.539472713415114	0.334	0.135	3.81802025496389e-63	Mac_SPP1	C3AR1	AdamsEtAl
5.99929880846331e-68	0.620876603558364	0.611	0.338	4.34115261079213e-63	Mac_SPP1	KLF4	AdamsEtAl
1.00012836042757e-67	0.763137720255658	0.146	0.035	7.23702882888993e-63	Mac_SPP1	MMP9	AdamsEtAl
1.86998986922249e-67	0.580471474783435	0.515	0.269	1.35314336926809e-62	Mac_SPP1	MFSD1	AdamsEtAl
2.71544416482366e-67	0.569720107683388	0.341	0.144	1.96492255210805e-62	Mac_SPP1	MFSD12	AdamsEtAl
3.98352436891489e-67	0.576001970710962	0.939	0.787	2.88251806859051e-62	Mac_SPP1	MYL6	AdamsEtAl
6.9843281516751e-67	0.515305276355225	0.251	0.086	5.05392969383362e-62	Mac_SPP1	SEMA6B	AdamsEtAl
7.40162452321456e-67	0.602666701520699	0.739	0.47	5.35588952124329e-62	Mac_SPP1	ASAP1	AdamsEtAl
5.40500816029676e-66	0.574432187262667	0.432	0.207	3.91111795487234e-61	Mac_SPP1	KCTD12	AdamsEtAl
9.36116533956391e-66	0.76442252003013	0.366	0.158	6.77383285136184e-61	Mac_SPP1	LPL	AdamsEtAl
3.61027677060893e-65	0.601923625197786	0.383	0.176	2.61243237398033e-60	Mac_SPP1	HMGA1	AdamsEtAl
4.02716982485584e-65	0.70555950901331	0.67	0.403	2.91410035696394e-60	Mac_SPP1	RGCC	AdamsEtAl
2.89883996802643e-64	0.59091255886239	0.512	0.267	2.09762958926361e-59	Mac_SPP1	PGD	AdamsEtAl
3.8005886866465e-64	1.07762566721113	0.128	0.029	2.75014397954428e-59	Mac_SPP1	CTSK	AdamsEtAl
5.94206196417734e-64	0.52356535772128	0.59	0.328	4.29973545789837e-59	Mac_SPP1	ARL8B	AdamsEtAl
6.33692242425849e-63	0.610722696447901	0.485	0.251	4.58546043541769e-58	Mac_SPP1	PLD3	AdamsEtAl
2.05459082063305e-62	0.588602440963794	0.548	0.3	1.48672246371828e-57	Mac_SPP1	LTA4H	AdamsEtAl
2.49530774370949e-62	0.542840757591861	0.716	0.447	1.80562963642562e-57	Mac_SPP1	ARPC5	AdamsEtAl
4.4688465586478e-62	0.517371551884151	0.391	0.183	3.23370205830314e-57	Mac_SPP1	ANXA4	AdamsEtAl
1.14789439260619e-61	0.567868868577972	0.427	0.214	8.30627861433766e-57	Mac_SPP1	TIMM8B	AdamsEtAl
1.85064780099497e-61	0.523476189171155	0.815	0.539	1.33914725527797e-56	Mac_SPP1	RTN4	AdamsEtAl
7.81706752592277e-61	0.563577764494457	0.607	0.351	5.65650823243298e-56	Mac_SPP1	P4HB	AdamsEtAl
7.96714649843189e-61	0.537929304211996	0.84	0.614	5.7651068777303e-56	Mac_SPP1	RHOA	AdamsEtAl
1.18729181532635e-60	0.641236944332785	0.891	0.684	8.59136230488302e-56	Mac_SPP1	FOS	AdamsEtAl
6.69290944917359e-60	0.502818165164236	0.414	0.197	4.84305620651651e-55	Mac_SPP1	HNMT	AdamsEtAl
1.69421609148049e-59	0.568925967906472	0.479	0.245	1.2259517059562e-54	Mac_SPP1	VCAN	AdamsEtAl
3.02948930709166e-59	0.58187241137695	0.409	0.197	2.19216875750459e-54	Mac_SPP1	KCNMA1	AdamsEtAl
9.46984804725142e-59	0.944321033566672	0.861	0.657	6.8524767454716e-54	Mac_SPP1	MT2A	AdamsEtAl
6.2486547792027e-57	0.545467024073064	0.583	0.347	4.52158908477887e-52	Mac_SPP1	ZNF706	AdamsEtAl
6.76312732366143e-57	0.547803888889192	0.646	0.398	4.89386656267465e-52	Mac_SPP1	FNDC3A	AdamsEtAl
1.09973995481535e-56	0.619974384617809	0.436	0.222	7.95782828703937e-52	Mac_SPP1	SLC44A1	AdamsEtAl
1.91135190789725e-56	0.539644944717054	0.567	0.331	1.38307335407353e-51	Mac_SPP1	MGST3	AdamsEtAl
3.0108688462068e-56	0.500427815735842	0.509	0.274	2.1786948058037e-51	Mac_SPP1	BNIP3L	AdamsEtAl
4.87197736889561e-56	0.557082873798976	0.706	0.463	3.52541154390656e-51	Mac_SPP1	POLR2L	AdamsEtAl
8.01467197422091e-56	0.501919058736006	0.344	0.158	5.79949678726599e-51	Mac_SPP1	SQOR	AdamsEtAl
1.67696210857585e-55	0.671017435250282	0.107	0.024	1.21346655138657e-50	Mac_SPP1	CXCL1	AdamsEtAl
2.21888180666109e-55	0.718638541659488	0.425	0.216	1.60560506411803e-50	Mac_SPP1	CRADD	AdamsEtAl
2.82479731492179e-55	0.534196748903268	0.932	0.733	2.04405158505055e-50	Mac_SPP1	GAPDH	AdamsEtAl
3.65524854181958e-55	0.561046059350398	0.711	0.474	2.64497439734607e-50	Mac_SPP1	ENO1	AdamsEtAl
5.27940896941448e-55	0.554391936505474	0.795	0.565	3.82023312435801e-50	Mac_SPP1	ATP5MPL	AdamsEtAl
3.19736106236612e-54	0.561938653619557	0.527	0.3	2.31364243833875e-49	Mac_SPP1	FGR	AdamsEtAl
4.16787617946088e-54	0.502485157339387	0.306	0.134	3.01591688221968e-49	Mac_SPP1	FTH1P8	AdamsEtAl
4.26742696240367e-54	0.564831001546126	0.344	0.156	3.08795282426492e-49	Mac_SPP1	MARCKS	AdamsEtAl
6.78603134828504e-54	0.574452180924831	0.609	0.363	4.91044014393254e-49	Mac_SPP1	ZFP36L1	AdamsEtAl
5.95624396857635e-53	0.636853043376357	0.272	0.111	4.30999769810153e-48	Mac_SPP1	LUCAT1	AdamsEtAl
1.9017142620072e-52	0.620470085925336	0.343	0.166	1.37609945713103e-47	Mac_SPP1	GM2A	AdamsEtAl
3.18550985132925e-52	0.566686374061211	0.695	0.479	2.30506678352036e-47	Mac_SPP1	DBI	AdamsEtAl
3.36156644405931e-52	0.514229543548358	0.383	0.189	2.43246309458576e-47	Mac_SPP1	IGSF6	AdamsEtAl
9.47343773389747e-52	0.530547247093844	0.614	0.377	6.85507427862555e-47	Mac_SPP1	CD164	AdamsEtAl
5.28690514866022e-51	0.522859349629389	0.544	0.319	3.82565743462202e-46	Mac_SPP1	PLEKHB2	AdamsEtAl
7.39666709740531e-51	0.901022519631791	0.346	0.167	5.35230227835345e-46	Mac_SPP1	RETN	AdamsEtAl
1.64697628696798e-50	0.515465969139264	0.446	0.241	1.1917685110129e-45	Mac_SPP1	LAMP2	AdamsEtAl
4.94884704668969e-50	0.522452058098447	0.648	0.418	3.58103521145512e-45	Mac_SPP1	ITGB2	AdamsEtAl
5.04707726731404e-50	0.507311921766691	0.764	0.543	3.65211558140112e-45	Mac_SPP1	ATP6V0E1	AdamsEtAl
9.52742948318684e-50	0.598040333580527	0.558	0.338	6.89414324832883e-45	Mac_SPP1	GSN	AdamsEtAl
1.64423649974517e-49	0.517515415985228	0.749	0.527	1.1897859735806e-44	Mac_SPP1	POMP	AdamsEtAl
2.79581130243751e-49	0.52328123734889	0.671	0.458	2.02307701655681e-44	Mac_SPP1	ATP6V1G1	AdamsEtAl
1.11537165057302e-48	0.502660753492055	0.513	0.3	8.07094080071144e-44	Mac_SPP1	CHCHD10	AdamsEtAl
2.22890440842333e-48	0.517787728038457	0.373	0.184	1.6128575189792e-43	Mac_SPP1	NINJ1	AdamsEtAl
3.74782979658711e-48	0.569920895666881	0.122	0.033	2.7119671191084e-43	Mac_SPP1	AC106865.1	AdamsEtAl
3.84041782838034e-48	0.515963552782936	0.47	0.261	2.7789647447943e-43	Mac_SPP1	ABL2	AdamsEtAl
4.05845083680497e-48	0.522664570458107	0.772	0.558	2.93673561002044e-43	Mac_SPP1	ATP5ME	AdamsEtAl
9.18272112297699e-48	0.514994629676081	0.714	0.499	6.64470883179738e-43	Mac_SPP1	PSMA7	AdamsEtAl
1.99796927253129e-47	0.642283295565703	0.73	0.506	1.44575054529637e-42	Mac_SPP1	ATP2B1	AdamsEtAl
2.01205090230819e-47	0.898798232516409	0.507	0.297	1.45594015341923e-42	Mac_SPP1	CCL18	AdamsEtAl
2.04134479746277e-47	0.505530962982516	0.33	0.158	1.47713750889203e-42	Mac_SPP1	IDH1	AdamsEtAl
5.00111080077187e-47	0.521619231391651	0.737	0.499	3.61885378654653e-42	Mac_SPP1	ZFAND5	AdamsEtAl
1.24676355484888e-45	0.613385237947122	0.489	0.29	9.02170575924196e-41	Mac_SPP1	CALM3	AdamsEtAl
2.89686426661581e-45	0.535613344499702	0.306	0.144	2.09619995196586e-40	Mac_SPP1	IFI6	AdamsEtAl
3.73123058496046e-45	0.510714793055697	0.272	0.12	2.69995576358324e-40	Mac_SPP1	SLC39A8	AdamsEtAl
8.38863063412296e-45	0.867932358081629	0.437	0.242	6.07009701315771e-40	Mac_SPP1	NLRP3	AdamsEtAl
5.38178765916794e-44	0.523000228808173	0.434	0.243	3.89431536805051e-39	Mac_SPP1	SLC43A2	AdamsEtAl
2.91865314862739e-43	0.559873201022077	0.448	0.248	2.11196660487827e-38	Mac_SPP1	GCHFR	AdamsEtAl
3.32130043453671e-41	0.531610813061156	0.491	0.292	2.40332620743511e-36	Mac_SPP1	HSPA5	AdamsEtAl
3.68648553217169e-40	0.564383509278624	0.175	0.065	2.66757779593475e-35	Mac_SPP1	CCL3L3	AdamsEtAl
9.02546377646384e-40	0.604056511303781	0.404	0.231	6.530915843287e-35	Mac_SPP1	FDX1	AdamsEtAl
1.23961970116443e-39	0.501457845475299	0.245	0.111	8.9700121195959e-35	Mac_SPP1	PPIF	AdamsEtAl
1.09235704989221e-34	0.987896582025983	0.154	0.058	7.90440484872506e-30	Mac_SPP1	MT1G	AdamsEtAl
1.40751922212819e-34	0.893151558570171	0.488	0.318	1.01849498432418e-29	Mac_SPP1	THBS1	AdamsEtAl
1.47237842250172e-33	0.698911428267349	0.379	0.219	1.06542775030647e-28	Mac_SPP1	HMOX1	AdamsEtAl
5.08785378645741e-27	0.630983264512628	0.241	0.124	3.68162187841844e-22	Mac_SPP1	G0S2	AdamsEtAl
5.40103526845765e-25	0.579591944337239	0.438	0.289	3.90824313060864e-20	Mac_SPP1	FN1	AdamsEtAl
1.80712006114608e-24	0.619606044021853	0.795	0.647	1.30765014744592e-19	Mac_SPP1	NFKBIA	AdamsEtAl
3.43641478536427e-289	0.888017977245494	0.237	0.006	2.48662410283744e-284	Mac_OLFML3	OLFML3	AdamsEtAl
1.49815830097636e-287	1.10870347589715	0.352	0.015	1.08408232816951e-282	Mac_OLFML3	IGSF21	AdamsEtAl
1.83941374408305e-265	1.79863946683901	0.379	0.02	1.33101817935594e-260	Mac_OLFML3	FCGBP	AdamsEtAl
8.67017504713354e-253	1.6275247691473	0.557	0.047	6.2738253658563e-248	Mac_OLFML3	LNCAROD	AdamsEtAl
5.22295968925431e-205	1.15696022702522	0.493	0.044	3.77938586074131e-200	Mac_OLFML3	PLD4	AdamsEtAl
1.45324660273369e-201	0.790263802061968	0.228	0.009	1.05158377420413e-196	Mac_OLFML3	KCNQ3	AdamsEtAl
1.04828916257771e-186	1.3484043526472	0.384	0.03	7.58552520932855e-182	Mac_OLFML3	C3	AdamsEtAl
6.03751590333525e-165	1.43802333514086	0.575	0.077	4.36880688281242e-160	Mac_OLFML3	GPR34	AdamsEtAl
9.27114161885813e-148	1.21449632744754	0.612	0.09	6.70869078682193e-143	Mac_OLFML3	PKIB	AdamsEtAl
1.48235931354145e-145	1.48333786414002	0.662	0.112	1.07265002287173e-140	Mac_OLFML3	A2M	AdamsEtAl
5.5218240004751e-145	2.46809150829827	0.977	0.314	3.99564706498379e-140	Mac_OLFML3	C1QC	AdamsEtAl
3.01615755057346e-139	1.36148626883966	0.411	0.044	2.18252176517046e-134	Mac_OLFML3	FCER1A	AdamsEtAl
1.90478973149504e-136	0.928773538264822	0.342	0.032	1.37832489760713e-131	Mac_OLFML3	SLC40A1	AdamsEtAl
5.45995756777221e-135	1.93643121257289	0.74	0.157	3.95087989561565e-130	Mac_OLFML3	USP53	AdamsEtAl
5.10199969559739e-133	2.04916606335757	0.932	0.293	3.69185799973123e-128	Mac_OLFML3	MS4A6A	AdamsEtAl
3.63800497326919e-131	0.99833694208288	0.548	0.08	2.63249677870732e-126	Mac_OLFML3	PALD1	AdamsEtAl
1.06727028635741e-125	0.887348860983891	0.388	0.044	7.72287451911088e-121	Mac_OLFML3	NDRG2	AdamsEtAl
2.11843883632193e-122	0.903459349000947	0.438	0.056	1.53292352635091e-117	Mac_OLFML3	MS4A4E	AdamsEtAl
5.93346600270441e-122	1.24482877315473	0.685	0.139	4.29351533421694e-117	Mac_OLFML3	CSF1R	AdamsEtAl
8.3510716467137e-120	1.17109322220956	0.575	0.098	6.0429189542785e-115	Mac_OLFML3	LPAR6	AdamsEtAl
3.05949495791048e-111	1.51128487711623	0.753	0.182	2.2138811464936e-106	Mac_OLFML3	AXL	AdamsEtAl
2.42116278526589e-110	0.676405376746237	0.511	0.079	1.75197760304625e-105	Mac_OLFML3	S100B	AdamsEtAl
5.48922132834111e-106	1.75816393849853	0.868	0.283	3.97205544540091e-101	Mac_OLFML3	YWHAH	AdamsEtAl
2.46303393474159e-104	1.12284471289596	0.708	0.156	1.78227598551836e-99	Mac_OLFML3	ADAM28	AdamsEtAl
2.6978396621066e-102	2.11611638832012	0.973	0.399	1.95218375789696e-97	Mac_OLFML3	C1QB	AdamsEtAl
1.06759266638209e-101	1.10842672579774	0.484	0.082	7.72520729320741e-97	Mac_OLFML3	FCGR2B	AdamsEtAl
1.32085917434396e-100	0.774880647948532	0.32	0.037	9.55786907147033e-96	Mac_OLFML3	ANKRD22	AdamsEtAl
4.33249533958402e-100	2.07434626815181	0.995	0.628	3.1350369526764e-95	Mac_OLFML3	HLA-DPA1	AdamsEtAl
1.10535856906905e-99	0.565853178905958	0.178	0.012	7.99848514164054e-95	Mac_OLFML3	ADAMDEC1	AdamsEtAl
1.05129555919572e-97	0.716258347693865	0.311	0.036	7.60727979589615e-93	Mac_OLFML3	ETV5	AdamsEtAl
5.16267435245069e-97	0.592304919852006	0.224	0.019	3.73576278817684e-92	Mac_OLFML3	AP001636.3	AdamsEtAl
1.871480828153e-95	0.633369829046422	0.205	0.016	1.35422224205979e-90	Mac_OLFML3	HTRA1	AdamsEtAl
2.01963718089301e-94	1.82677083546192	0.991	0.656	1.46142966046599e-89	Mac_OLFML3	HLA-DPB1	AdamsEtAl
4.40376222785219e-93	1.0680228123826	0.566	0.113	3.18660638569612e-88	Mac_OLFML3	BNC2	AdamsEtAl
2.77653314918489e-92	1.85534392174423	0.995	0.698	2.00912715208168e-87	Mac_OLFML3	HLA-DRB1	AdamsEtAl
3.03577040569031e-92	0.930400006376232	0.47	0.082	2.19671382326157e-87	Mac_OLFML3	CD300A	AdamsEtAl
4.50815052607271e-92	1.12104713812502	0.37	0.053	3.26214280217148e-87	Mac_OLFML3	CLEC10A	AdamsEtAl
5.67478479475644e-92	0.812739799526014	0.279	0.03	4.10633102533371e-87	Mac_OLFML3	CD1E	AdamsEtAl
2.37833453279452e-90	1.67399269617981	1	0.758	1.72098665127544e-85	Mac_OLFML3	HLA-DRA	AdamsEtAl
3.06895753978829e-90	1.13000097779554	0.717	0.184	2.2207283653662e-85	Mac_OLFML3	FGL2	AdamsEtAl
5.35241910857115e-90	1.72000185504277	0.995	0.564	3.87306399115317e-85	Mac_OLFML3	HLA-DQB1	AdamsEtAl
6.14549912531435e-90	1.69891200779726	1	0.836	4.44694462206872e-85	Mac_OLFML3	CD74	AdamsEtAl
1.87480350749822e-89	1.75831413068866	0.986	0.506	1.35662656606079e-84	Mac_OLFML3	HLA-DQA1	AdamsEtAl
6.54150887938335e-89	0.727999517172639	0.174	0.012	4.73350124021059e-84	Mac_OLFML3	CLDN1	AdamsEtAl
7.58196923204294e-89	1.3676072107613	0.767	0.231	5.48638875599859e-84	Mac_OLFML3	RNASE6	AdamsEtAl
1.3484885075656e-88	1.07475314035257	0.612	0.14	9.75779768959541e-84	Mac_OLFML3	C3AR1	AdamsEtAl
1.89936613990968e-88	1.80249123172574	0.968	0.437	1.37440033250005e-83	Mac_OLFML3	C1QA	AdamsEtAl
9.30695992538666e-88	1.35342880598869	0.744	0.209	6.73460927160904e-83	Mac_OLFML3	SRGAP1	AdamsEtAl
3.23044442652635e-87	1.14375230757857	0.699	0.189	2.33758189147873e-82	Mac_OLFML3	OGFRL1	AdamsEtAl
1.19417339357956e-86	1.25057515760143	0.703	0.193	8.64115809328102e-82	Mac_OLFML3	IGSF6	AdamsEtAl
1.53763485671749e-86	0.50034487544952	0.274	0.031	1.11264795866935e-81	Mac_OLFML3	OLFML2B	AdamsEtAl
9.44257739581017e-86	1.40770112768163	0.767	0.233	6.83274342938219e-81	Mac_OLFML3	SH3PXD2B	AdamsEtAl
1.58915683638275e-85	1.4901083405958	0.644	0.167	1.14992977837492e-80	Mac_OLFML3	EPB41L2	AdamsEtAl
2.92666711610106e-84	0.695297346606725	0.361	0.054	2.11776559188189e-79	Mac_OLFML3	CPED1	AdamsEtAl
3.63686907082889e-84	1.34364533054391	1	0.625	2.63167482834249e-79	Mac_OLFML3	CST3	AdamsEtAl
4.75560379027054e-84	1.66963134249992	0.735	0.22	3.44120245867767e-79	Mac_OLFML3	CD14	AdamsEtAl
1.00668435988877e-83	1.02604226491374	0.543	0.113	7.28446869659112e-79	Mac_OLFML3	ABCC4	AdamsEtAl
2.89416231885203e-83	1.53395456077456	0.982	0.603	2.09424479554452e-78	Mac_OLFML3	GPX1	AdamsEtAl
3.58423383130298e-82	1.60279325469474	0.676	0.192	2.59358744266915e-77	Mac_OLFML3	NHSL1	AdamsEtAl
2.55739112777977e-81	1.13442366772417	0.534	0.116	1.85055379397272e-76	Mac_OLFML3	TMEM163	AdamsEtAl
4.59829667409827e-81	1.21497368842816	0.744	0.22	3.32737345634425e-76	Mac_OLFML3	FRMD4B	AdamsEtAl
5.9040451270661e-81	1.1958688783897	0.735	0.211	4.2722260943963e-76	Mac_OLFML3	SLCO2B1	AdamsEtAl
2.14951946262999e-79	1.52361485688765	0.959	0.538	1.55541377835369e-74	Mac_OLFML3	NPC2	AdamsEtAl
3.47095532654554e-79	1.53201920043988	0.982	0.513	2.51161798384162e-74	Mac_OLFML3	PLXDC2	AdamsEtAl
5.39516840011835e-79	0.568012938846968	0.288	0.036	3.90399780600964e-74	Mac_OLFML3	ITGA9	AdamsEtAl
1.67437327326618e-78	0.750422527721671	0.361	0.057	1.21159324426814e-73	Mac_OLFML3	CLEC5A	AdamsEtAl
6.08042600046076e-78	1.3698476601884	0.813	0.302	4.39985705819341e-73	Mac_OLFML3	HLA-DMB	AdamsEtAl
2.77947297548245e-77	1.82960005759301	0.932	0.459	2.01125443978885e-72	Mac_OLFML3	HLA-DRB5	AdamsEtAl
6.00566292282296e-75	0.719784873488224	0.388	0.066	4.34575774758392e-70	Mac_OLFML3	STAB1	AdamsEtAl
1.03117780024921e-74	1.40126218494322	0.74	0.237	7.46170568038332e-70	Mac_OLFML3	MAFB	AdamsEtAl
1.67222651312964e-73	1.20655429186516	0.589	0.152	1.21003982716574e-68	Mac_OLFML3	TMEM176B	AdamsEtAl
4.36656668447208e-73	1.16118074975238	0.612	0.171	3.15969131855084e-68	Mac_OLFML3	IL18	AdamsEtAl
6.9257512897081e-73	0.973300021000142	0.438	0.089	5.01154289074568e-68	Mac_OLFML3	VASH1	AdamsEtAl
2.08730488856502e-72	1.20152380206687	0.813	0.269	1.51039469041454e-67	Mac_OLFML3	MEF2C	AdamsEtAl
2.5285346851923e-71	0.547097291796109	0.329	0.051	1.829672983552e-66	Mac_OLFML3	TRPM2	AdamsEtAl
3.1693569185192e-70	1.43408168153547	0.932	0.45	2.29337835980968e-65	Mac_OLFML3	AIF1	AdamsEtAl
3.1950798922336e-70	1.57696738432059	0.963	0.638	2.31199176081915e-65	Mac_OLFML3	ITM2B	AdamsEtAl
1.228089847837e-69	1.52287077614824	0.95	0.492	8.88658094793331e-65	Mac_OLFML3	RGS1	AdamsEtAl
1.38296658192587e-69	0.904419067103282	0.502	0.117	1.00072844834738e-64	Mac_OLFML3	DAGLB	AdamsEtAl
5.63483463170286e-69	1.30350764886392	0.813	0.299	4.07742268784651e-64	Mac_OLFML3	CEBPD	AdamsEtAl
1.18490251242147e-67	0.892415678709293	0.543	0.128	8.57407307013302e-63	Mac_OLFML3	ATP8B4	AdamsEtAl
2.01419976646629e-67	0.7416235499789	0.306	0.049	1.45749509301267e-62	Mac_OLFML3	P2RY13	AdamsEtAl
5.14098044699566e-66	0.939043468072836	0.507	0.127	3.72006486125053e-61	Mac_OLFML3	GGTA1	AdamsEtAl
1.03600148715504e-65	0.665422978595327	0.301	0.047	7.49661036120256e-61	Mac_OLFML3	NCKAP5	AdamsEtAl
1.06394284524315e-65	1.21933106985146	0.813	0.346	7.69879682246395e-61	Mac_OLFML3	RGS10	AdamsEtAl
8.28305756907934e-65	1.10367843558723	0.941	0.402	5.9937032875615e-60	Mac_OLFML3	DOCK4	AdamsEtAl
7.61278047188409e-64	1.16769725667694	0.854	0.343	5.50868407726005e-59	Mac_OLFML3	GSN	AdamsEtAl
9.84909363079156e-64	0.958170341318522	0.32	0.056	7.12690264217708e-59	Mac_OLFML3	PLAU	AdamsEtAl
1.34102911630918e-63	1.50321469439154	0.95	0.469	9.70382078852485e-59	Mac_OLFML3	ALOX5AP	AdamsEtAl
5.24856379058461e-63	1.21308239011146	0.845	0.332	3.79791324450493e-58	Mac_OLFML3	FMN1	AdamsEtAl
1.24998784146871e-62	1.21098272299863	0.767	0.268	9.04503701965173e-58	Mac_OLFML3	FRMD4A	AdamsEtAl
6.7581580354707e-62	0.928448507112616	0.521	0.13	4.89027073604695e-57	Mac_OLFML3	MERTK	AdamsEtAl
1.42832165051853e-60	0.920350322068201	0.511	0.135	1.03354782953171e-55	Mac_OLFML3	ADAP2	AdamsEtAl
2.60047461849944e-60	0.623667076167941	0.347	0.066	1.88172943869238e-55	Mac_OLFML3	ARHGAP22	AdamsEtAl
1.42714032283902e-59	0.914127384625321	0.566	0.158	1.03269300900955e-54	Mac_OLFML3	PLXNC1	AdamsEtAl
5.94255790954364e-59	0.937515831312687	0.562	0.162	4.30009432892487e-54	Mac_OLFML3	LPCAT2	AdamsEtAl
2.08326407445075e-58	1.6842577833997	0.817	0.403	1.50747071691331e-53	Mac_OLFML3	HLA-DRB6	AdamsEtAl
4.92161108172982e-58	0.622825294705461	0.32	0.059	3.56132699485052e-53	Mac_OLFML3	CAMK1	AdamsEtAl
1.55803785595653e-57	0.851728226534796	0.548	0.149	1.12741177294871e-52	Mac_OLFML3	AC120193.1	AdamsEtAl
5.2531338090422e-57	0.749521782596793	0.42	0.097	3.80122015556103e-52	Mac_OLFML3	RTN1	AdamsEtAl
9.46426607371314e-57	0.780410594298828	0.466	0.117	6.84843757359957e-52	Mac_OLFML3	HLA-DQB2	AdamsEtAl
1.09219383920239e-56	1.34698983956764	0.9	0.489	7.90322383985245e-52	Mac_OLFML3	HERPUD1	AdamsEtAl
1.15264048665526e-56	0.765693832751502	0.434	0.102	8.34062182548612e-52	Mac_OLFML3	TMEM176A	AdamsEtAl
1.17623282790213e-54	1.004589081334	0.826	0.335	8.51133836598263e-50	Mac_OLFML3	ARHGAP18	AdamsEtAl
2.76150425984614e-54	1.10561792007587	0.511	0.148	1.99825209746727e-49	Mac_OLFML3	SPRED1	AdamsEtAl
1.68416361662935e-53	1.08695919281202	0.881	0.415	1.21867763462916e-48	Mac_OLFML3	TBXAS1	AdamsEtAl
2.33634826555942e-53	1.07707909836707	0.868	0.381	1.69060496844145e-48	Mac_OLFML3	FCGRT	AdamsEtAl
3.20409713079253e-53	0.97988446886288	0.922	0.442	2.31851672481279e-48	Mac_OLFML3	SLC8A1	AdamsEtAl
1.24545886424863e-52	0.720731288017181	0.265	0.045	9.01226488758949e-48	Mac_OLFML3	FCGR2A	AdamsEtAl
2.185454021729e-52	1.01078075074897	0.995	0.685	1.58141638466332e-47	Mac_OLFML3	TYROBP	AdamsEtAl
2.68024654406276e-52	1.03911609601238	0.895	0.423	1.93945320174925e-47	Mac_OLFML3	LRMDA	AdamsEtAl
4.99462788732076e-52	1.15194124661155	0.822	0.346	3.61416268554417e-47	Mac_OLFML3	CD86	AdamsEtAl
2.34248785242873e-51	0.807001088077402	0.324	0.067	1.69504763489595e-46	Mac_OLFML3	DTNA	AdamsEtAl
9.71215662943394e-51	0.919621448060715	0.548	0.171	7.02781365862469e-46	Mac_OLFML3	AKR1B1	AdamsEtAl
1.31778911986431e-49	0.572443844420814	0.279	0.052	9.53565385025012e-45	Mac_OLFML3	KCNMB1	AdamsEtAl
4.80449818616119e-49	1.06384568964884	0.484	0.144	3.4765829324881e-44	Mac_OLFML3	TREM2	AdamsEtAl
1.22512175034081e-48	1.0039322585203	0.667	0.251	8.86510349764115e-44	Mac_OLFML3	VSIR	AdamsEtAl
2.3216349408597e-47	0.551483732490995	0.224	0.035	1.67995825955548e-42	Mac_OLFML3	CD1C	AdamsEtAl
6.98991011862612e-47	1.01203845467338	0.84	0.373	5.05796886093905e-42	Mac_OLFML3	GPR183	AdamsEtAl
2.55017907611258e-45	0.6928427498883	0.393	0.102	1.84533508126582e-40	Mac_OLFML3	ABI3	AdamsEtAl
3.50894370163278e-45	0.988707066015442	0.858	0.431	2.53910675193849e-40	Mac_OLFML3	MEF2A	AdamsEtAl
3.91812214878181e-45	1.18112826096144	0.795	0.366	2.83519236808001e-40	Mac_OLFML3	SGK1	AdamsEtAl
3.92626486502916e-45	1.01078558451331	0.868	0.428	2.84108451898375e-40	Mac_OLFML3	CAPG	AdamsEtAl
5.25491608988571e-45	0.924805888372708	0.58	0.195	3.8025098318022e-40	Mac_OLFML3	CREB5	AdamsEtAl
6.77304422679652e-45	0.897439636498705	0.941	0.501	4.90104253295223e-40	Mac_OLFML3	LDLRAD4	AdamsEtAl
1.50051372360035e-44	0.961647919320253	0.986	0.603	1.08578673553445e-39	Mac_OLFML3	FCER1G	AdamsEtAl
2.02405707774851e-44	0.973477690893741	0.795	0.354	1.4646279420296e-39	Mac_OLFML3	CLEC7A	AdamsEtAl
3.75436301204404e-44	0.69208041145713	0.37	0.092	2.71669461914519e-39	Mac_OLFML3	MICAL2	AdamsEtAl
5.88816450595729e-44	0.740940875812302	0.598	0.214	4.26073471815576e-39	Mac_OLFML3	KCTD12	AdamsEtAl
6.66248685841432e-44	0.829463819258525	0.548	0.19	4.82104211561719e-39	Mac_OLFML3	MGST2	AdamsEtAl
1.01569304380932e-43	1.01347445839151	0.941	0.528	7.34965643430862e-39	Mac_OLFML3	ELMO1	AdamsEtAl
1.40566857279922e-43	0.698493781634431	0.379	0.098	1.01715583596324e-38	Mac_OLFML3	GCLC	AdamsEtAl
1.40888590296551e-43	1.57988516172088	0.306	0.068	1.01948392824488e-38	Mac_OLFML3	CCL3L3	AdamsEtAl
1.63742578368346e-43	0.889536942337015	0.228	0.041	1.18485767133119e-38	Mac_OLFML3	ADGRB3	AdamsEtAl
3.7662668415698e-43	0.50099530412794	0.21	0.035	2.72530834922832e-38	Mac_OLFML3	CEACAM4	AdamsEtAl
1.2236878804057e-42	0.799875549101752	0.306	0.068	8.85472787140368e-38	Mac_OLFML3	F13A1	AdamsEtAl
1.40180930943461e-42	0.533810993677906	0.192	0.03	1.01436323439998e-37	Mac_OLFML3	P3H2	AdamsEtAl
3.41774655912015e-42	0.969216642428208	0.639	0.257	2.47311558764493e-37	Mac_OLFML3	TGFBI	AdamsEtAl
6.14405417824474e-42	0.769341683390563	0.562	0.191	4.44589904391968e-37	Mac_OLFML3	PRKCA	AdamsEtAl
8.810973513122e-42	0.868684392501842	0.708	0.291	6.37570854383021e-37	Mac_OLFML3	SFMBT2	AdamsEtAl
8.9005595278927e-42	0.925256313800617	0.589	0.219	6.44053387997844e-37	Mac_OLFML3	AP2A2	AdamsEtAl
2.30343272615189e-41	0.870563846121184	0.699	0.286	1.66678695497077e-36	Mac_OLFML3	MNDA	AdamsEtAl
5.00671054273288e-41	0.904059727022177	0.744	0.331	3.62290581582694e-36	Mac_OLFML3	CTSH	AdamsEtAl
7.71614217866025e-41	0.809232899937653	0.721	0.311	5.58347764190034e-36	Mac_OLFML3	FYB1	AdamsEtAl
1.08594951298225e-40	0.612666585650176	0.329	0.078	7.85803927089087e-36	Mac_OLFML3	CD93	AdamsEtAl
2.85462078745002e-40	0.562374293764987	0.233	0.043	2.06563214800671e-35	Mac_OLFML3	SATB1-AS1	AdamsEtAl
7.67572820448113e-40	0.752124630106843	0.598	0.232	5.55423368604459e-35	Mac_OLFML3	TMEM14C	AdamsEtAl
7.70653093691746e-40	0.677511884196403	0.872	0.444	5.57652285126284e-35	Mac_OLFML3	LST1	AdamsEtAl
3.32904059289675e-39	1.03082964853015	0.781	0.37	2.40892706342602e-34	Mac_OLFML3	HIF1A	AdamsEtAl
5.92671169778074e-39	1.07931653575077	0.571	0.216	4.28862785163112e-34	Mac_OLFML3	CCL3	AdamsEtAl
1.69377556575148e-38	0.583014167791188	0.434	0.128	1.22563293713342e-33	Mac_OLFML3	TMCC3	AdamsEtAl
3.2743177826799e-38	0.618780609135008	0.279	0.063	2.36932909072501e-33	Mac_OLFML3	ST18	AdamsEtAl
3.54912227953203e-38	0.758600800969095	0.676	0.266	2.56818037269217e-33	Mac_OLFML3	TLR2	AdamsEtAl
4.93085208892624e-38	0.688493971461441	0.598	0.223	3.56801388006792e-33	Mac_OLFML3	CPVL	AdamsEtAl
7.08623627281445e-38	0.631927679788959	0.356	0.098	5.12767142937126e-33	Mac_OLFML3	HLA-DOA	AdamsEtAl
1.78526945201988e-36	0.79258134629906	0.53	0.19	1.29183882817611e-31	Mac_OLFML3	CMAHP	AdamsEtAl
3.12281287802793e-36	0.568982940063872	0.347	0.096	2.25969862666979e-31	Mac_OLFML3	TM6SF1	AdamsEtAl
4.38905278492642e-36	0.844902244366933	0.548	0.214	3.17596248570061e-31	Mac_OLFML3	LY86	AdamsEtAl
5.42768706336112e-36	0.770030740458397	0.89	0.485	3.92752863591874e-31	Mac_OLFML3	RAB31	AdamsEtAl
1.02604627579487e-35	0.837362350381748	0.658	0.28	7.42457345627924e-31	Mac_OLFML3	PHACTR1	AdamsEtAl
1.7870928656679e-35	0.836728579365402	0.9	0.553	1.29315826852595e-30	Mac_OLFML3	RAC1	AdamsEtAl
3.08750276703403e-35	1.30121393888232	0.721	0.358	2.23414787725349e-30	Mac_OLFML3	MCF2L2	AdamsEtAl
3.37622301009144e-35	0.870335043235481	0.689	0.297	2.44306873233227e-30	Mac_OLFML3	HIF1A-AS3	AdamsEtAl
4.68900373761169e-34	0.543490794781437	0.356	0.102	3.39300999457319e-29	Mac_OLFML3	EPS8	AdamsEtAl
4.98637273247047e-34	0.784038947918656	0.644	0.277	3.60818917294296e-29	Mac_OLFML3	MFSD1	AdamsEtAl
1.75846098383343e-33	0.705414380051157	0.589	0.236	1.27243995251171e-28	Mac_OLFML3	SRGAP2B	AdamsEtAl
3.88915425202175e-33	0.641441642736704	0.475	0.163	2.81423090830546e-28	Mac_OLFML3	MARCKS	AdamsEtAl
1.0762587640586e-32	0.883681753532155	0.571	0.231	7.78791604260441e-28	Mac_OLFML3	CD163	AdamsEtAl
1.13402433242094e-32	0.655897153859472	0.699	0.316	8.20591347183116e-28	Mac_OLFML3	CPM	AdamsEtAl
1.87108951756967e-32	0.572969625381865	0.384	0.12	1.35393908580859e-27	Mac_OLFML3	RASSF4	AdamsEtAl
4.16470342095591e-32	0.68745781784227	0.525	0.208	3.01362104243791e-27	Mac_OLFML3	NCOA4	AdamsEtAl
1.91494681492541e-31	0.773388501861114	0.89	0.501	1.38567466474817e-26	Mac_OLFML3	GNAQ	AdamsEtAl
3.24571382867734e-31	0.64751565120515	0.457	0.168	2.34863098356921e-26	Mac_OLFML3	GNB4	AdamsEtAl
3.4427649859646e-31	0.715488240231513	0.986	0.797	2.49121917149384e-26	Mac_OLFML3	CYBA	AdamsEtAl
5.98425723339825e-31	0.743663171381754	0.342	0.104	4.3302683766593e-26	Mac_OLFML3	AL035446.2	AdamsEtAl
1.7152844389265e-30	0.512981550906535	0.447	0.158	1.24119697285161e-25	Mac_OLFML3	NUDT16	AdamsEtAl
2.08566411735532e-30	0.808664577012711	0.543	0.222	1.50920741195948e-25	Mac_OLFML3	JAML	AdamsEtAl
2.18976077068568e-30	0.746902480420088	0.758	0.4	1.58453279127587e-25	Mac_OLFML3	IFNGR1	AdamsEtAl
2.4598551335783e-30	0.609626869343995	0.251	0.062	1.77997577320859e-25	Mac_OLFML3	TENM4	AdamsEtAl
2.54040944137998e-30	0.515710787149132	0.311	0.089	1.83826567587697e-25	Mac_OLFML3	SLAMF8	AdamsEtAl
7.75413765470552e-30	0.579690699687948	0.438	0.15	5.61097154832146e-25	Mac_OLFML3	PSTPIP2	AdamsEtAl
8.2819442046229e-30	0.64300927030158	0.388	0.131	5.99289764590717e-25	Mac_OLFML3	TMEM51	AdamsEtAl
8.69799712281794e-30	0.600338109282039	0.447	0.16	6.29395769804229e-25	Mac_OLFML3	FCHO2	AdamsEtAl
9.39425876909827e-30	0.523900501323279	0.393	0.129	6.7977795879072e-25	Mac_OLFML3	C1orf54	AdamsEtAl
1.40522900485991e-29	0.702942293956809	0.68	0.318	1.01683776020668e-24	Mac_OLFML3	PPT1	AdamsEtAl
1.42005195887641e-29	0.638714369175443	0.402	0.135	1.02756379796256e-24	Mac_OLFML3	ANKH	AdamsEtAl
1.65766726124834e-29	0.772161840988785	0.708	0.353	1.19950460691191e-24	Mac_OLFML3	HCLS1	AdamsEtAl
2.08616043263792e-29	0.636405879283211	0.416	0.149	1.50956655066112e-24	Mac_OLFML3	RAB32	AdamsEtAl
2.21584243642476e-29	0.861573635081729	0.735	0.371	1.60340574542132e-24	Mac_OLFML3	ZFP36L1	AdamsEtAl
2.77298935002478e-29	0.593354027353684	0.562	0.231	2.00656282357143e-24	Mac_OLFML3	SNX8	AdamsEtAl
1.23420896757437e-28	0.561333853410663	0.315	0.095	8.93085951026492e-24	Mac_OLFML3	MMP14	AdamsEtAl
1.52560092156582e-28	0.569030541109428	0.447	0.166	1.10394008285425e-23	Mac_OLFML3	RGS19	AdamsEtAl
2.31139574660464e-28	0.575998940407611	0.502	0.202	1.67254907620058e-23	Mac_OLFML3	AP1B1	AdamsEtAl
2.45658384015317e-28	0.644991923805303	0.379	0.125	1.77760863257323e-23	Mac_OLFML3	MACC1	AdamsEtAl
2.67395211645662e-28	0.678190667481807	1	0.834	1.93489849098917e-23	Mac_OLFML3	SAT1	AdamsEtAl
2.78251016106227e-28	0.601036325038708	0.712	0.342	2.01345217764627e-23	Mac_OLFML3	PTEN	AdamsEtAl
2.93771035254552e-28	1.3150365252059	0.315	0.096	2.12575658820547e-23	Mac_OLFML3	CCL4L2	AdamsEtAl
3.03494168466033e-28	1.35531200324517	0.457	0.187	2.19611415243706e-23	Mac_OLFML3	HLA-DQA2	AdamsEtAl
3.13732399407909e-28	0.593974796869291	0.205	0.046	2.27019901535557e-23	Mac_OLFML3	ENPP2	AdamsEtAl
4.31138621736552e-28	0.628865722035826	0.621	0.263	3.11976218074787e-23	Mac_OLFML3	VSIG4	AdamsEtAl
4.79553315101524e-28	0.623371655986555	0.63	0.277	3.47009574340614e-23	Mac_OLFML3	CHKA	AdamsEtAl
5.82330276252963e-28	0.585261438289291	0.566	0.24	4.21380011199406e-23	Mac_OLFML3	ZFHX3	AdamsEtAl
1.47597388161995e-27	0.536836916836981	0.954	0.55	1.06802946047901e-22	Mac_OLFML3	CTSB	AdamsEtAl
1.53696789234554e-27	0.693417493671137	0.333	0.103	1.11216533658015e-22	Mac_OLFML3	CSGALNACT1	AdamsEtAl
1.56702862095665e-27	0.527446931184952	0.333	0.105	1.13391758041044e-22	Mac_OLFML3	SLC2A13	AdamsEtAl
3.27947902656521e-27	0.690029339723587	0.822	0.51	2.37306381841285e-22	Mac_OLFML3	CAPZB	AdamsEtAl
4.83638391367949e-27	0.504711352522182	0.416	0.15	3.49965576377761e-22	Mac_OLFML3	OTULINL	AdamsEtAl
5.37487492199704e-27	0.685828425568746	0.498	0.212	3.88931324230628e-22	Mac_OLFML3	IL13RA1	AdamsEtAl
9.24542210190076e-27	0.636308263261495	0.562	0.237	6.69007988715641e-22	Mac_OLFML3	IL1RAP	AdamsEtAl
1.0429557440946e-26	0.628052322239309	0.648	0.312	7.54693205984292e-22	Mac_OLFML3	BST2	AdamsEtAl
1.1938413663298e-26	0.526461076446711	0.612	0.276	8.63875551089907e-22	Mac_OLFML3	LY96	AdamsEtAl
1.57530547848923e-26	0.605792446252491	0.621	0.278	1.13990679728959e-21	Mac_OLFML3	SLC1A3	AdamsEtAl
1.59821214536241e-26	0.717909383512679	0.607	0.27	1.15648229050569e-21	Mac_OLFML3	TANC2	AdamsEtAl
4.0923387783568e-26	0.61619715728706	0.781	0.4	2.96125726340676e-21	Mac_OLFML3	ALCAM	AdamsEtAl
7.90354169942388e-26	0.503757694117586	0.461	0.18	5.71908180912011e-21	Mac_OLFML3	LAT2	AdamsEtAl
7.94318621835809e-26	0.684177011028013	0.74	0.401	5.7477689794661e-21	Mac_OLFML3	PPIB	AdamsEtAl
1.68323024890256e-25	0.630346216179516	0.393	0.143	1.21800224040838e-20	Mac_OLFML3	STARD13	AdamsEtAl
1.78570183118588e-25	0.577564146823039	0.571	0.255	1.29215170206441e-20	Mac_OLFML3	ABHD12	AdamsEtAl
2.17464661868476e-25	0.649094257045677	0.858	0.521	1.57359603974648e-20	Mac_OLFML3	VAMP8	AdamsEtAl
4.28747563156057e-25	0.570825841829701	0.699	0.339	3.10246024175354e-20	Mac_OLFML3	PYCARD	AdamsEtAl
4.75996166859527e-25	0.54948600309275	0.502	0.209	3.44435586301222e-20	Mac_OLFML3	SCPEP1	AdamsEtAl
5.71451255576349e-25	0.642172246212976	0.612	0.289	4.13507843047602e-20	Mac_OLFML3	GPR137B	AdamsEtAl
1.11054680690596e-24	0.710237974593312	0.662	0.329	8.03602774945219e-20	Mac_OLFML3	LCP2	AdamsEtAl
1.24484825365867e-24	0.509704333100663	0.881	0.504	9.00784644829954e-20	Mac_OLFML3	GRN	AdamsEtAl
1.54287999927953e-24	0.601268919771901	0.653	0.323	1.11644339627866e-19	Mac_OLFML3	SRGAP2	AdamsEtAl
1.83595166338547e-24	0.645521076113046	0.776	0.426	1.32851298314236e-19	Mac_OLFML3	ITGB2	AdamsEtAl
2.74892439936345e-24	0.536448067645883	0.594	0.272	1.98914918462339e-19	Mac_OLFML3	GLIPR1	AdamsEtAl
3.01548342573197e-24	0.547657678723691	0.795	0.42	2.18203396169391e-19	Mac_OLFML3	RGS2	AdamsEtAl
3.76165753490893e-24	0.672304386172664	0.603	0.288	2.72197300883545e-19	Mac_OLFML3	MIR181A1HG	AdamsEtAl
4.76444651131301e-24	0.504567891047144	0.644	0.307	3.4476011400512e-19	Mac_OLFML3	ATP6AP2	AdamsEtAl
5.38485134720899e-24	0.526995703992955	0.557	0.252	3.8965322833539e-19	Mac_OLFML3	CNPY3	AdamsEtAl
8.2588274392774e-24	0.636095855784993	0.74	0.402	5.97617012333552e-19	Mac_OLFML3	IFNGR2	AdamsEtAl
2.32962368652817e-23	0.559646005596525	0.616	0.311	1.68573899580865e-18	Mac_OLFML3	RHOG	AdamsEtAl
3.67927737995149e-23	0.599288091489456	0.274	0.085	2.6623619049067e-18	Mac_OLFML3	AL163541.1	AdamsEtAl
4.34705717452592e-23	0.864353191495627	0.909	0.692	3.1455740420587e-18	Mac_OLFML3	FOS	AdamsEtAl
5.57862843120394e-23	0.622991855662891	0.434	0.18	4.03675131910348e-18	Mac_OLFML3	CYFIP1	AdamsEtAl
7.74286946382518e-23	0.69532213993237	0.616	0.299	5.60281777271854e-18	Mac_OLFML3	DAPK1	AdamsEtAl
8.27978288916019e-23	0.52963953906285	0.493	0.213	5.99133369642521e-18	Mac_OLFML3	PARVG	AdamsEtAl
8.32443169750759e-23	0.795584821497137	0.452	0.193	6.02364202063347e-18	Mac_OLFML3	TCOF1	AdamsEtAl
9.63671543539676e-23	0.555363551582528	0.598	0.292	6.97322365620745e-18	Mac_OLFML3	LAMTOR2	AdamsEtAl
2.61786177569524e-22	0.538735587530204	0.731	0.392	1.89431095951083e-17	Mac_OLFML3	ETS2	AdamsEtAl
3.37783409522705e-22	0.529799972203163	0.804	0.463	2.44423452964725e-17	Mac_OLFML3	ATP6V0B	AdamsEtAl
3.53034893463538e-22	0.552461558170395	0.639	0.32	2.5545957925915e-17	Mac_OLFML3	HAVCR2	AdamsEtAl
8.43106690148056e-22	0.52640334539033	0.416	0.171	6.10080432058035e-17	Mac_OLFML3	FGD2	AdamsEtAl
9.58640580241702e-22	0.718827927288518	0.575	0.287	6.93681910268698e-17	Mac_OLFML3	RAB20	AdamsEtAl
2.65615423208346e-21	0.519427144672481	0.763	0.404	1.92201976387791e-16	Mac_OLFML3	SPI1	AdamsEtAl
2.83184625037894e-21	0.550155744528403	0.443	0.184	2.0491522652367e-16	Mac_OLFML3	PLEKHG2	AdamsEtAl
3.35681487511588e-21	0.724406317504499	0.616	0.32	2.4290248117826e-16	Mac_OLFML3	KIF1B	AdamsEtAl
3.37031942461726e-21	0.654958129438587	0.826	0.488	2.43879683884729e-16	Mac_OLFML3	CD83	AdamsEtAl
5.35331155734943e-21	0.710737579967992	0.379	0.151	3.87370977601362e-16	Mac_OLFML3	ZSWIM4	AdamsEtAl
5.75361359454723e-21	0.512911044930015	0.466	0.2	4.16337233315032e-16	Mac_OLFML3	MB21D2	AdamsEtAl
6.49381264130639e-21	0.580947257483493	0.498	0.225	4.69898776537572e-16	Mac_OLFML3	DLEU1	AdamsEtAl
7.34337257875842e-21	0.520572461743101	0.644	0.317	5.31373783171538e-16	Mac_OLFML3	PTPRE	AdamsEtAl
9.16365145959652e-21	0.629269317443991	0.539	0.255	6.63090983267864e-16	Mac_OLFML3	SESN1	AdamsEtAl
1.29956364046405e-20	0.56046644644289	0.626	0.319	9.40377245876191e-16	Mac_OLFML3	SLC16A3	AdamsEtAl
1.42736760275345e-20	0.796159703320477	0.297	0.103	1.03285747102842e-15	Mac_OLFML3	MAILR	AdamsEtAl
2.79530480708425e-20	0.558188208914379	0.397	0.162	2.02271051145423e-15	Mac_OLFML3	ELMO1-AS1	AdamsEtAl
3.24941607776257e-20	0.536444391898983	0.909	0.605	2.35130996802977e-15	Mac_OLFML3	CD63	AdamsEtAl
4.23301296350656e-20	0.684176778725119	0.288	0.098	3.06305051052298e-15	Mac_OLFML3	SDS	AdamsEtAl
4.84616665469006e-20	0.557024096081129	0.447	0.195	3.50673465300027e-15	Mac_OLFML3	ITSN1	AdamsEtAl
7.22714042571807e-20	0.510949188603158	0.301	0.108	5.22963108345386e-15	Mac_OLFML3	ARHGAP6	AdamsEtAl
1.73068022389454e-19	0.668094029425365	0.575	0.29	1.25233751681233e-14	Mac_OLFML3	GLUD1	AdamsEtAl
4.27096346204304e-19	0.549598369557821	0.749	0.429	3.09051187076897e-14	Mac_OLFML3	AP2S1	AdamsEtAl
4.39193922667962e-19	0.504248970799037	0.607	0.318	3.17805114381764e-14	Mac_OLFML3	LAMTOR1	AdamsEtAl
5.65748858389857e-19	0.771923616987525	0.575	0.301	4.09381531419484e-14	Mac_OLFML3	B3GNT5	AdamsEtAl
7.71371721461582e-19	0.644695628590541	0.685	0.407	5.58172291366815e-14	Mac_OLFML3	SLC25A5	AdamsEtAl
1.39888471378411e-18	0.517553467321169	0.644	0.338	1.01224696774132e-13	Mac_OLFML3	SUSD6	AdamsEtAl
1.88202928844112e-18	0.710064271007437	0.338	0.131	1.36185521340888e-13	Mac_OLFML3	SPP1	AdamsEtAl
2.79786413057281e-18	0.548392899094592	0.744	0.45	2.02456246352379e-13	Mac_OLFML3	TCF12	AdamsEtAl
3.24084996562103e-18	0.996947241443896	0.155	0.04	2.34511144362303e-13	Mac_OLFML3	MMP9	AdamsEtAl
6.8951225462467e-18	0.515855739062205	0.489	0.24	4.98937962568957e-13	Mac_OLFML3	ANKS1A	AdamsEtAl
7.51622360280752e-18	0.524197162927159	0.616	0.334	5.43881456122755e-13	Mac_OLFML3	SYK	AdamsEtAl
1.78855632845749e-17	0.506604556576503	0.525	0.263	1.29421724483513e-12	Mac_OLFML3	MARCHF1	AdamsEtAl
1.99974347233328e-17	0.583800326063325	0.575	0.302	1.44703437401508e-12	Mac_OLFML3	MCTP1	AdamsEtAl
1.53319209795109e-16	0.564574683038678	0.411	0.189	1.10943313399838e-11	Mac_OLFML3	FDFT1	AdamsEtAl
4.5434272638336e-16	0.562369663543051	0.84	0.576	3.28766940238263e-11	Mac_OLFML3	LITAF	AdamsEtAl
5.26001490082223e-16	0.686346332315536	0.397	0.182	3.80619938238398e-11	Mac_OLFML3	SLC8B1	AdamsEtAl
2.46491916998923e-15	0.53811956218736	0.507	0.27	1.7836401605959e-10	Mac_OLFML3	ATF3	AdamsEtAl
9.04388122814249e-14	0.550737690502642	0.347	0.158	6.54424289549619e-09	Mac_OLFML3	AP000769.1	AdamsEtAl
1.81630429467179e-12	0.504578551252056	0.913	0.749	1.31429595066746e-07	Mac_OLFML3	KLF6	AdamsEtAl
3.83372007194867e-12	0.524713899865071	0.265	0.114	2.77411818126278e-07	Mac_OLFML3	PRKAR2B	AdamsEtAl
9.10482442433138e-12	0.619477246699536	0.612	0.367	6.58834200169043e-07	Mac_OLFML3	HSPB1	AdamsEtAl
1.18063116232618e-11	0.728549927248727	0.511	0.301	8.5431651537085e-07	Mac_OLFML3	HSPA1A	AdamsEtAl
2.92646912546996e-11	0.742590716905216	0.242	0.107	2.11762232388132e-06	Mac_OLFML3	AL512603.2	AdamsEtAl
7.71622032412647e-11	0.556893205843425	0.429	0.244	5.58353418874115e-06	Mac_OLFML3	TBC1D9	AdamsEtAl
6.52650036298437e-08	0.517260824970122	0.269	0.141	0.00472264092765912	Mac_OLFML3	IL1B	AdamsEtAl
5.4381535938766e-07	0.528268900206128	0.425	0.275	0.0393510232206505	Mac_OLFML3	FCGR3A	AdamsEtAl
1.66522520371209e-06	0.661346746163268	0.324	0.198	0.12049736096581	Mac_OLFML3	CXCL8	AdamsEtAl
0	2.61385825138708	0.795	0.248	0	ncMonocyte	IFITM3	AdamsEtAl
0	2.39936036238475	0.855	0.427	0	ncMonocyte	LST1	AdamsEtAl
0	2.07714224338223	0.882	0.411	0	ncMonocyte	RNF144B	AdamsEtAl
0	2.04980621991766	0.675	0.116	0	ncMonocyte	FCN1	AdamsEtAl
0	2.03770610288392	0.838	0.434	0	ncMonocyte	AIF1	AdamsEtAl
0	2.03036011000983	0.492	0.099	0	ncMonocyte	AL157871.4	AdamsEtAl
0	2.02062314259404	0.812	0.348	0	ncMonocyte	PAG1	AdamsEtAl
0	1.96960020203545	0.983	0.607	0	ncMonocyte	NAMPT	AdamsEtAl
0	1.72716766934589	0.624	0.16	0	ncMonocyte	ADGRE2	AdamsEtAl
0	1.69504739408182	0.404	0.033	0	ncMonocyte	APOBEC3A	AdamsEtAl
0	1.65595459789491	0.548	0.086	0	ncMonocyte	LILRB2	AdamsEtAl
0	1.58598862633343	0.996	0.827	0	ncMonocyte	SAT1	AdamsEtAl
0	1.42864088172548	0.419	0.051	0	ncMonocyte	LILRA5	AdamsEtAl
0	1.38975521548561	0.132	0.001	0	ncMonocyte	LYPD2	AdamsEtAl
0	0.784223546786524	0.185	0.008	0	ncMonocyte	AC245884.12	AdamsEtAl
5.12676255365229e-304	0.894486511247927	0.218	0.018	3.70977665144833e-299	ncMonocyte	LINC02432	AdamsEtAl
4.53442535741967e-303	1.03782879925334	0.271	0.03	3.28115553288245e-298	ncMonocyte	HES4	AdamsEtAl
7.76526501942412e-300	0.823217831636364	0.169	0.01	5.61902342070549e-295	ncMonocyte	AC020651.2	AdamsEtAl
7.29965162738169e-299	2.1747255270262	0.658	0.226	5.28210091408966e-294	ncMonocyte	WARS1	AdamsEtAl
1.07653211228048e-295	1.60240423646781	0.796	0.318	7.78989401767276e-291	ncMonocyte	C5AR1	AdamsEtAl
1.47230076898982e-287	1.57067993016938	0.681	0.216	1.06537155944872e-282	ncMonocyte	MTSS1	AdamsEtAl
3.94256243645452e-280	1.92020298296231	0.839	0.42	2.85287760464286e-275	ncMonocyte	TIMP1	AdamsEtAl
1.48384526172366e-273	1.08573569726381	0.25	0.029	1.07372526983586e-268	ncMonocyte	TMTC1	AdamsEtAl
7.18899273924867e-266	1.55664009369143	0.832	0.395	5.20202703604773e-261	ncMonocyte	IRAK3	AdamsEtAl
1.90096984923013e-262	1.63199840832041	0.864	0.526	1.37556079260141e-257	ncMonocyte	COTL1	AdamsEtAl
4.36656798499004e-254	1.42193254370119	0.953	0.637	3.15969225961865e-249	ncMonocyte	SAMSN1	AdamsEtAl
3.16554914156122e-248	1.56243305115315	0.405	0.087	2.29062301432511e-243	ncMonocyte	GPM6A	AdamsEtAl
3.9212815857189e-239	0.533984569494196	0.151	0.01	2.83747856824205e-234	ncMonocyte	LILRA1	AdamsEtAl
4.59476359641124e-235	1.60350357089968	0.858	0.523	3.32481688599914e-230	ncMonocyte	LYN	AdamsEtAl
9.61799219900557e-233	1.89956943056433	0.581	0.196	6.95967533512242e-228	ncMonocyte	PAPSS2	AdamsEtAl
5.97389717052305e-222	1.34239328792702	0.866	0.498	4.32277173156219e-217	ncMonocyte	CYRIA	AdamsEtAl
9.72571764185899e-221	1.27193926647332	0.502	0.141	7.03762654282558e-216	ncMonocyte	ST6GALNAC3	AdamsEtAl
4.98381910458093e-220	1.3914406558661	0.887	0.592	3.6063413422658e-215	ncMonocyte	FCER1G	AdamsEtAl
6.30810629058881e-218	1.34469644551086	0.869	0.56	4.56460879293297e-213	ncMonocyte	CTSS	AdamsEtAl
3.12122709581097e-214	1.33927900897839	0.419	0.106	2.25855113879978e-209	ncMonocyte	FPR2	AdamsEtAl
9.02791671444729e-206	1.87206861112929	0.907	0.654	6.53269081374121e-201	ncMonocyte	MT2A	AdamsEtAl
2.67255683837908e-204	1.45107153809592	0.508	0.162	1.93388885381949e-199	ncMonocyte	PPM1L	AdamsEtAl
1.84686569166712e-200	1.38917867392891	0.765	0.401	1.33641048314725e-195	ncMonocyte	TBXAS1	AdamsEtAl
1.92436487972919e-198	1.04436743586391	0.359	0.08	1.39248967062084e-193	ncMonocyte	CHST15	AdamsEtAl
2.24644347870713e-197	1.33980741199954	0.604	0.236	1.62554896562727e-192	ncMonocyte	VSIR	AdamsEtAl
3.18360648213378e-191	0.621023279362061	0.128	0.01	2.30368948653682e-186	ncMonocyte	CDKN1C	AdamsEtAl
3.13278680507143e-187	1.03576135348148	0.376	0.09	2.26691586001774e-182	ncMonocyte	CD300E	AdamsEtAl
8.72530698419167e-187	1.5080037813455	0.565	0.221	6.31371938683094e-182	ncMonocyte	PELATON	AdamsEtAl
1.13638750283608e-183	1.33946532342955	0.545	0.196	8.22301360927217e-179	ncMonocyte	DNMBP	AdamsEtAl
1.76610999494927e-182	1.36451256667543	0.693	0.316	1.27797485344524e-177	ncMonocyte	ZBTB16	AdamsEtAl
4.09882127233771e-180	1.21982414714937	0.791	0.427	2.96594806087629e-175	ncMonocyte	ASAH1	AdamsEtAl
8.75308097762196e-180	1.34271862892377	0.608	0.242	6.33381692621702e-175	ncMonocyte	TCF7L2	AdamsEtAl
2.7312842944906e-178	0.539327451350779	0.137	0.012	1.97638462833634e-173	ncMonocyte	ZNF703	AdamsEtAl
8.46930980692433e-178	1.17960414723455	0.883	0.616	6.12847726938852e-173	ncMonocyte	RNF149	AdamsEtAl
3.3026070785674e-176	1.38465603088387	0.563	0.21	2.38979950812216e-171	ncMonocyte	EXT1	AdamsEtAl
1.28739015273206e-175	1.1784030095638	0.626	0.251	9.31568388418448e-171	ncMonocyte	TLR2	AdamsEtAl
4.59281958268575e-174	1.13707573310579	0.93	0.641	3.32341017822723e-169	ncMonocyte	ZEB2	AdamsEtAl
5.90746359072218e-173	1.28711051230498	0.828	0.551	4.27469972888248e-168	ncMonocyte	SMAP2	AdamsEtAl
7.22073819392572e-172	1.35188652419525	0.485	0.171	5.22499836450659e-167	ncMonocyte	VAMP5	AdamsEtAl
1.14676199587693e-169	1.10650036041034	0.742	0.358	8.29808447836502e-165	ncMonocyte	SERPINA1	AdamsEtAl
6.60676798175313e-169	1.36539737541224	0.392	0.11	4.78072337927638e-164	ncMonocyte	C5AR2	AdamsEtAl
4.94259886945739e-167	1.12440166811002	0.648	0.28	3.57651396792806e-162	ncMonocyte	TNFRSF1B	AdamsEtAl
2.85521080402999e-162	1.14616233037551	0.471	0.167	2.06605908990414e-157	ncMonocyte	PILRA	AdamsEtAl
3.43895268170865e-162	1.2315232736342	0.685	0.326	2.48846055001119e-157	ncMonocyte	TBC1D8	AdamsEtAl
2.24702628421789e-157	1.03660641436228	0.806	0.399	1.6259706895229e-152	ncMonocyte	SLC11A1	AdamsEtAl
4.68424042671139e-156	1.28823235911619	0.582	0.247	3.38956321517263e-151	ncMonocyte	CFD	AdamsEtAl
3.78184706051845e-155	0.722284150218323	0.211	0.036	2.73658235146176e-150	ncMonocyte	LIPN	AdamsEtAl
8.56321600302261e-154	0.736980142193824	0.167	0.022	6.19642873194719e-149	ncMonocyte	VNN1	AdamsEtAl
5.70718079909948e-153	1.21439953060107	0.785	0.491	4.12977309803637e-148	ncMonocyte	VMP1	AdamsEtAl
5.10963167651767e-150	1.28136681190243	0.588	0.26	3.69738057744495e-145	ncMonocyte	FCGR3A	AdamsEtAl
2.58196820940745e-149	1.12443833675749	0.525	0.21	1.86833801600933e-144	ncMonocyte	FPR1	AdamsEtAl
9.52582807383644e-144	1.28851661860617	0.535	0.224	6.89298445250878e-139	ncMonocyte	INSR	AdamsEtAl
1.06509886554773e-143	0.786333469079228	0.262	0.059	7.70716190098994e-139	ncMonocyte	C19orf38	AdamsEtAl
7.13358855483673e-140	0.956435074350957	0.924	0.655	5.16193601416541e-135	ncMonocyte	SIPA1L1	AdamsEtAl
3.0978649294891e-139	1.04891732542656	0.708	0.379	2.24164604162761e-134	ncMonocyte	ETS2	AdamsEtAl
3.37824454921812e-139	1.18986320246194	0.588	0.278	2.44453153825973e-134	ncMonocyte	BCL2A1	AdamsEtAl
1.38674414800511e-136	0.503551752659673	0.126	0.014	1.00346193293798e-131	ncMonocyte	MEFV	AdamsEtAl
3.977172717808e-136	1.02407979727864	0.38	0.119	2.87792195033305e-131	ncMonocyte	ADM	AdamsEtAl
1.08713740419196e-135	0.835800281036266	0.266	0.064	7.86663497047347e-131	ncMonocyte	LRRC25	AdamsEtAl
1.10028785266844e-134	1.02368445380462	0.605	0.296	7.96179293069412e-130	ncMonocyte	FGR	AdamsEtAl
2.07882240763871e-134	1.14489109560941	0.782	0.496	1.50425668239145e-129	ncMonocyte	ZFAND5	AdamsEtAl
2.84759098506635e-132	1.22050428401261	0.596	0.301	2.06054531270386e-127	ncMonocyte	KCNAB2	AdamsEtAl
5.04630593370326e-131	1.23702933667814	0.577	0.28	3.65155743668701e-126	ncMonocyte	STXBP2	AdamsEtAl
6.11404400279066e-131	1.0897869041198	0.53	0.227	4.42418338085935e-126	ncMonocyte	MAFB	AdamsEtAl
1.34196531501935e-129	1.03946244036641	0.785	0.473	9.71059521601149e-125	ncMonocyte	GAB2	AdamsEtAl
1.75634071464504e-129	0.656294601392957	0.197	0.036	1.2709057045243e-124	ncMonocyte	TESC	AdamsEtAl
2.63570180955499e-129	1.30154356658588	0.578	0.282	1.90722018641208e-124	ncMonocyte	AGTPBP1	AdamsEtAl
6.21432682401161e-129	1.01731320329927	0.46	0.175	4.49674903312304e-124	ncMonocyte	FGL2	AdamsEtAl
3.18727219692195e-128	1.1600176375104	0.585	0.294	2.30634203441469e-123	ncMonocyte	HCK	AdamsEtAl
1.24274203305507e-127	1.19046969202455	0.571	0.278	8.99260562538977e-123	ncMonocyte	ARL4A	AdamsEtAl
4.27591083091738e-127	1.06606426721249	0.402	0.137	3.09409183636013e-122	ncMonocyte	GCH1	AdamsEtAl
6.84215987661483e-127	0.682848919174625	0.224	0.048	4.95105530831726e-122	ncMonocyte	PPM1F	AdamsEtAl
2.73741600670912e-125	1.15062606840038	0.687	0.391	1.98082159661479e-120	ncMonocyte	RILPL2	AdamsEtAl
9.53018088629869e-124	1.05740344188717	0.647	0.343	6.8961341911346e-119	ncMonocyte	CLEC7A	AdamsEtAl
8.11657444756022e-123	1.16570117085786	0.395	0.131	5.87323443599905e-118	ncMonocyte	PLCB1	AdamsEtAl
3.87662894687499e-122	1.04993826406203	0.396	0.131	2.80516747224821e-117	ncMonocyte	PID1	AdamsEtAl
1.54621217556397e-121	0.975556806994573	0.803	0.495	1.11885459235984e-116	ncMonocyte	ACSL1	AdamsEtAl
4.78850452153028e-119	0.805097368579713	0.92	0.676	3.46500975682453e-114	ncMonocyte	TYROBP	AdamsEtAl
2.32775573926882e-118	1.12695358579293	0.626	0.332	1.68438733049231e-113	ncMonocyte	EPB41L3	AdamsEtAl
1.29156521475657e-117	1.06155584532792	0.597	0.312	9.34589505050002e-113	ncMonocyte	ERGIC1	AdamsEtAl
2.25942680263415e-117	1.12531277248329	0.469	0.205	1.6349438286541e-112	ncMonocyte	TNFSF13B	AdamsEtAl
8.98289154848506e-116	1.10169223475029	0.722	0.423	6.50011015339927e-111	ncMonocyte	PLAUR	AdamsEtAl
1.04891315447068e-115	1.05079746590308	0.808	0.559	7.59004047706529e-111	ncMonocyte	MAP2K1	AdamsEtAl
5.88839217938347e-115	1.13517870145176	0.385	0.141	4.26089946492367e-110	ncMonocyte	VCL	AdamsEtAl
9.80055443927403e-112	1.02504434859222	0.729	0.453	7.09177919780308e-107	ncMonocyte	PTK2B	AdamsEtAl
5.31793847918237e-111	0.642697588389304	0.964	0.894	3.84811346292116e-106	ncMonocyte	SRGN	AdamsEtAl
1.04440870882515e-110	0.994861201170342	0.724	0.443	7.55744585792967e-106	ncMonocyte	UTRN	AdamsEtAl
2.04388630781992e-110	0.648041975611739	0.147	0.024	1.47897657120157e-105	ncMonocyte	HERC2P3	AdamsEtAl
9.39826517351959e-109	0.95658581159293	0.361	0.127	6.80067866221051e-104	ncMonocyte	LRRK2	AdamsEtAl
2.41221493755582e-108	1.16775117140693	0.59	0.34	1.74550285096477e-103	ncMonocyte	PRELID1	AdamsEtAl
3.29571153465392e-108	0.879400077689014	0.294	0.088	2.38480982359092e-103	ncMonocyte	CLEC4E	AdamsEtAl
2.25829643686553e-106	0.883761512602158	0.317	0.103	1.63412588468027e-101	ncMonocyte	LIMD1	AdamsEtAl
7.39232295485184e-106	1.04363061834132	0.663	0.39	5.34915881336034e-101	ncMonocyte	SBF2	AdamsEtAl
1.92638122528624e-105	0.910271725927346	0.481	0.208	1.39394871842937e-100	ncMonocyte	CD48	AdamsEtAl
2.80624885654446e-105	0.868051411913564	0.306	0.096	2.03062973508414e-100	ncMonocyte	POU2F2	AdamsEtAl
7.79621248213792e-105	0.937216470579536	0.718	0.423	5.64141731419982e-100	ncMonocyte	KYNU	AdamsEtAl
1.53903368776665e-103	0.980101883307944	0.632	0.364	1.11366016680483e-98	ncMonocyte	RIN3	AdamsEtAl
8.89498167156416e-102	1.15859676246181	0.604	0.338	6.43649768736054e-97	ncMonocyte	CD86	AdamsEtAl
1.36321180585952e-101	1.07765808007614	0.441	0.187	9.86433694838007e-97	ncMonocyte	ARHGEF18	AdamsEtAl
2.41649651859142e-99	0.950319735464934	0.665	0.401	1.74860104581793e-94	ncMonocyte	ELF2	AdamsEtAl
3.06697040261713e-97	0.996010092355932	0.589	0.319	2.21929045303778e-92	ncMonocyte	LCP2	AdamsEtAl
2.59842969423476e-96	0.898507598914506	0.562	0.291	1.88024971104521e-91	ncMonocyte	CEBPD	AdamsEtAl
3.13767051438799e-96	0.956877085734003	0.688	0.425	2.27044976091629e-91	ncMonocyte	PRKCE	AdamsEtAl
3.33808343318103e-96	0.769221711527746	0.297	0.098	2.41547055308412e-91	ncMonocyte	DENND10	AdamsEtAl
3.49823857550382e-95	0.875524604145452	0.731	0.432	2.53136041562032e-90	ncMonocyte	SLC8A1	AdamsEtAl
4.19261749124471e-95	0.791935288673099	0.899	0.736	3.03381994283959e-90	ncMonocyte	FKBP5	AdamsEtAl
5.07342485047989e-95	1.09304840834815	0.587	0.333	3.67118095605576e-90	ncMonocyte	PTEN	AdamsEtAl
2.04427568872863e-94	1.01141760429495	0.512	0.24	1.47925833112093e-89	ncMonocyte	RIPOR2	AdamsEtAl
3.27893172706139e-93	0.889209976371757	0.519	0.256	2.37266778701889e-88	ncMonocyte	DOCK5	AdamsEtAl
1.62995442805778e-92	0.663046099554221	0.226	0.063	1.17945132368689e-87	ncMonocyte	AC090559.1	AdamsEtAl
1.99994722279514e-92	0.601494693331947	0.994	0.969	1.44718180988679e-87	ncMonocyte	FTH1	AdamsEtAl
2.01658792367682e-92	0.965786713639466	0.485	0.236	1.45922318745179e-87	ncMonocyte	TUT7	AdamsEtAl
2.75812220703749e-92	0.894023568444817	0.747	0.51	1.9958048102344e-87	ncMonocyte	CD55	AdamsEtAl
6.80404466998575e-92	0.702366241951376	0.907	0.749	4.92347476364839e-87	ncMonocyte	DUSP1	AdamsEtAl
9.93059371208518e-92	0.968457294010035	0.676	0.434	7.18587691600195e-87	ncMonocyte	CHD1	AdamsEtAl
4.17472252213672e-91	0.947190099111557	0.55	0.283	3.02087096424335e-86	ncMonocyte	ITGAX	AdamsEtAl
1.10784554678188e-90	1.00667957754475	0.582	0.325	8.01648116106835e-86	ncMonocyte	B4GALT5	AdamsEtAl
3.94162545140603e-90	0.897630079072277	0.414	0.173	2.85219959289192e-85	ncMonocyte	SLC25A37	AdamsEtAl
7.59245823786704e-90	0.749460020596762	0.897	0.733	5.49397870550297e-85	ncMonocyte	CELF2	AdamsEtAl
2.57368281667377e-89	0.980776774005395	0.545	0.3	1.8623426229733e-84	ncMonocyte	EMILIN2	AdamsEtAl
7.25200998107307e-89	0.80879516869514	0.81	0.545	5.24762694240428e-84	ncMonocyte	DPYD	AdamsEtAl
1.87019557745394e-88	0.855179395396478	0.7	0.419	1.35329222180144e-83	ncMonocyte	FGD4	AdamsEtAl
2.11077870516597e-88	0.526031754346294	0.988	0.872	1.52738057884515e-83	ncMonocyte	NEAT1	AdamsEtAl
2.38195050270351e-88	0.856969529661961	0.306	0.109	1.72360320326128e-83	ncMonocyte	NOCT	AdamsEtAl
2.50028363442964e-88	1.08646796788204	0.744	0.51	1.80923024070963e-83	ncMonocyte	SOD2	AdamsEtAl
4.86042616603873e-88	0.956647525402391	0.437	0.198	3.51705297800729e-83	ncMonocyte	CHSY1	AdamsEtAl
6.23228730873409e-88	0.751664713570952	0.325	0.119	4.50974541947307e-83	ncMonocyte	MPEG1	AdamsEtAl
1.11223069791609e-87	0.687969982595393	0.251	0.078	8.04821255319064e-83	ncMonocyte	LILRB1	AdamsEtAl
3.33794425644145e-87	1.00926768606364	0.478	0.24	2.4153698434036e-82	ncMonocyte	SLC43A2	AdamsEtAl
1.06334276418541e-86	1.0165253260967	0.585	0.338	7.69445457592205e-82	ncMonocyte	RIPK2	AdamsEtAl
4.75718831187991e-86	0.813320588468154	0.879	0.743	3.44234903435942e-81	ncMonocyte	S100A4	AdamsEtAl
8.7792295126483e-86	0.906729318419484	0.526	0.275	6.35273826764743e-81	ncMonocyte	AP003086.1	AdamsEtAl
7.49722393595353e-85	0.853624678081472	0.566	0.307	5.42506621229533e-80	ncMonocyte	PTPRE	AdamsEtAl
1.27033239637986e-84	0.869765532920197	0.362	0.144	9.19225225344434e-80	ncMonocyte	RAP1GAP2	AdamsEtAl
2.41589200594114e-84	0.872491085765068	0.358	0.151	1.74816361441907e-79	ncMonocyte	NUDT16	AdamsEtAl
5.44959494812578e-84	1.40069604577678	0.322	0.12	3.9433814004133e-79	ncMonocyte	G0S2	AdamsEtAl
2.39338032244138e-83	0.978559834802299	0.706	0.474	1.7318739351218e-78	ncMonocyte	LIMS1	AdamsEtAl
6.70585579272699e-83	0.828325304530435	0.804	0.632	4.85242431017518e-78	ncMonocyte	ITM2B	AdamsEtAl
1.44103965933155e-82	0.620259414475182	0.12	0.021	1.0427507078889e-77	ncMonocyte	CYSLTR2	AdamsEtAl
2.67897613896622e-82	0.930867893254977	0.539	0.293	1.93853392391735e-77	ncMonocyte	MCTP1	AdamsEtAl
4.21173484741959e-82	0.610402340991649	0.185	0.047	3.04765345294129e-77	ncMonocyte	NBPF26	AdamsEtAl
1.42215769186919e-81	0.741126851197347	0.278	0.094	1.02908752741346e-76	ncMonocyte	P2RX1	AdamsEtAl
2.36273894946502e-81	0.619500794998845	0.868	0.684	1.70970153122238e-76	ncMonocyte	PTPRC	AdamsEtAl
6.36833169060029e-81	0.617749351842461	0.924	0.872	4.60818849463528e-76	ncMonocyte	RPS9	AdamsEtAl
1.0766555833411e-80	0.851361884866539	0.679	0.462	7.79078746661453e-76	ncMonocyte	CYTIP	AdamsEtAl
2.59337880706035e-80	0.993983235332366	0.573	0.314	1.87659483857694e-75	ncMonocyte	THBS1	AdamsEtAl
1.01296011742008e-78	0.892230088544851	0.396	0.188	7.32988070566342e-74	ncMonocyte	CNIH4	AdamsEtAl
2.958466790774e-77	0.803131635217842	0.461	0.233	2.14077615447198e-72	ncMonocyte	CARD16	AdamsEtAl
4.78892268195486e-77	0.590232296596327	0.18	0.048	3.46531234188936e-72	ncMonocyte	SNX18	AdamsEtAl
1.7275662533754e-76	0.641148719132042	0.207	0.061	1.25008421660498e-71	ncMonocyte	HEATR3	AdamsEtAl
1.09322262656769e-75	0.845450116623178	0.703	0.465	7.91066824810649e-71	ncMonocyte	FOXO3	AdamsEtAl
3.05350659156496e-75	0.870078848265917	0.623	0.381	2.20954790472232e-70	ncMonocyte	AC022217.3	AdamsEtAl
3.98470546288793e-75	0.682441924769832	0.772	0.502	2.88337272000033e-70	ncMonocyte	CEBPB	AdamsEtAl
6.11488924414112e-75	0.825026226485575	0.525	0.298	4.42479500595296e-70	ncMonocyte	CSGALNACT2	AdamsEtAl
3.53611815324355e-74	0.857606801616313	0.346	0.143	2.55877045686857e-69	ncMonocyte	PSTPIP2	AdamsEtAl
1.11813608576241e-73	0.86386526837684	0.526	0.303	8.09094453018535e-69	ncMonocyte	BID	AdamsEtAl
6.11146330432946e-73	0.753596424126366	0.767	0.543	4.42231596164584e-68	ncMonocyte	SNX9	AdamsEtAl
7.09797825958871e-73	0.826092111537411	0.566	0.327	5.13616804842099e-68	ncMonocyte	TLE4	AdamsEtAl
1.9750599360566e-72	0.899665935006076	0.714	0.492	1.42917312032991e-67	ncMonocyte	GPCPD1	AdamsEtAl
1.01715393462636e-71	0.869788378640865	0.489	0.273	7.36022758634982e-67	ncMonocyte	C9orf72	AdamsEtAl
1.79374842659344e-71	0.782149044747934	0.746	0.514	1.29797429896728e-66	ncMonocyte	RBM47	AdamsEtAl
2.47353803662888e-71	0.897452525868262	0.615	0.384	1.78987685868502e-66	ncMonocyte	UBASH3B	AdamsEtAl
7.93597841634351e-71	0.839189871532925	0.565	0.341	5.74255334185033e-66	ncMonocyte	SEC14L1	AdamsEtAl
8.96783048426589e-71	0.695149869165017	0.265	0.096	6.48921181671964e-66	ncMonocyte	AL513327.1	AdamsEtAl
1.35777976045639e-70	0.840724307036268	0.422	0.21	9.82503012463847e-66	ncMonocyte	SPTLC2	AdamsEtAl
2.52565848517615e-70	0.706439864196676	0.813	0.593	1.82759173645831e-65	ncMonocyte	PELI1	AdamsEtAl
5.07887887218924e-70	0.824436575542641	0.33	0.14	3.67512754070486e-65	ncMonocyte	DHX34	AdamsEtAl
5.73279638327282e-70	0.922273764831051	0.383	0.181	4.14830879090004e-65	ncMonocyte	SLC49A4	AdamsEtAl
6.96219181322917e-70	0.566261478519605	0.124	0.026	5.03791161797076e-65	ncMonocyte	PADI4	AdamsEtAl
4.3706267856246e-69	0.508977907232053	0.104	0.019	3.16262924834581e-64	ncMonocyte	PRLR	AdamsEtAl
8.93302905117557e-69	0.799276092885824	0.688	0.505	6.46402915172115e-64	ncMonocyte	GMFG	AdamsEtAl
9.22965500123406e-69	0.712655434770232	0.886	0.694	6.67867065544298e-64	ncMonocyte	ATP1B3	AdamsEtAl
1.28669760714985e-68	0.748815679314937	0.298	0.119	9.31067255509702e-64	ncMonocyte	MX2	AdamsEtAl
4.72023101261702e-68	0.855184889943967	0.468	0.24	3.4156063630398e-63	ncMonocyte	NLRP3	AdamsEtAl
3.41621201657799e-67	0.846801210512592	0.556	0.326	2.472005177316e-62	ncMonocyte	PRKAG2	AdamsEtAl
1.05756785131809e-66	0.7219778037774	0.597	0.352	7.65266672892282e-62	ncMonocyte	RHOB	AdamsEtAl
4.88017620671261e-66	0.737920999655001	0.761	0.555	3.53134430493931e-61	ncMonocyte	QKI	AdamsEtAl
7.0093262074906e-66	0.813791018159147	0.464	0.255	5.07201853700228e-61	ncMonocyte	MARCHF1	AdamsEtAl
9.78685037024175e-66	0.606606861746756	0.186	0.055	7.08186279641063e-61	ncMonocyte	SH2D3C	AdamsEtAl
1.249764790444e-65	0.538459452126614	0.175	0.049	9.04342300013183e-61	ncMonocyte	FCAR	AdamsEtAl
1.19032007131993e-64	0.823050194365892	0.328	0.144	8.61327506807818e-60	ncMonocyte	FLVCR2	AdamsEtAl
1.51044945120905e-64	0.816942630017848	0.626	0.432	1.09297632738938e-59	ncMonocyte	CMTM6	AdamsEtAl
1.92440960743406e-64	0.7834504042288	0.611	0.391	1.39252203603536e-59	ncMonocyte	TET2	AdamsEtAl
2.54106300889522e-64	0.726556052679927	0.718	0.477	1.83873860386667e-59	ncMonocyte	RAB31	AdamsEtAl
5.10696197607027e-64	0.720574741008461	0.778	0.579	3.69544875550421e-59	ncMonocyte	JARID2	AdamsEtAl
1.24291588280708e-63	0.656849857875889	0.578	0.349	8.99386361958033e-59	ncMonocyte	NEDD9	AdamsEtAl
8.71845873941808e-63	0.535758260143436	0.935	0.925	6.30876392843032e-58	ncMonocyte	RPS19	AdamsEtAl
9.45829545605646e-63	0.800246843746222	0.385	0.19	6.84411717495701e-58	ncMonocyte	NAAA	AdamsEtAl
1.45628458039993e-62	0.610990817637721	0.273	0.106	1.05378208522319e-57	ncMonocyte	CDH23	AdamsEtAl
3.40767390177631e-62	0.882668116906128	0.583	0.381	2.46582691206436e-57	ncMonocyte	RNF13	AdamsEtAl
1.82217698100392e-61	0.832821251676775	0.519	0.323	1.31854548522424e-56	ncMonocyte	ATP1A1	AdamsEtAl
3.08628819263867e-61	0.647879006182411	0.475	0.245	2.23326899907527e-56	ncMonocyte	VCAN	AdamsEtAl
7.60090226859161e-61	0.813064262909029	0.689	0.499	5.50008889057558e-56	ncMonocyte	MYO9B	AdamsEtAl
8.78247699741912e-61	0.662943592690251	0.824	0.675	6.35508818010245e-56	ncMonocyte	ELF1	AdamsEtAl
1.73104176697008e-59	0.649963750677325	0.595	0.365	1.25259913299722e-54	ncMonocyte	PRKCB	AdamsEtAl
3.24037039590852e-59	0.731805627642472	0.516	0.316	2.34476442218336e-54	ncMonocyte	TKT	AdamsEtAl
4.37628877024355e-59	0.7789536815536	0.472	0.264	3.16672631703593e-54	ncMonocyte	PPP1CB	AdamsEtAl
6.2919786710525e-59	0.727945125807717	0.296	0.13	4.5529386861603e-54	ncMonocyte	CLEC12A	AdamsEtAl
1.78138850768375e-58	0.628951156872282	0.488	0.268	1.28903053804504e-53	ncMonocyte	CORO1A	AdamsEtAl
2.49378061224776e-58	0.584658171799062	0.203	0.069	1.8045245888286e-53	ncMonocyte	CDKN2D	AdamsEtAl
2.50879224553369e-58	0.800947388429168	0.466	0.281	1.81538715679063e-53	ncMonocyte	HSBP1	AdamsEtAl
5.83799891474224e-58	0.54559497593598	0.22	0.079	4.22443439469663e-53	ncMonocyte	CD300A	AdamsEtAl
2.54364931887104e-57	0.608666396746751	0.783	0.593	1.84061008362827e-52	ncMonocyte	MAP3K8	AdamsEtAl
5.97857493954636e-57	0.745559096807596	0.513	0.316	4.32615661200514e-52	ncMonocyte	MYO1F	AdamsEtAl
1.12895891499181e-56	0.761404743366906	0.269	0.112	8.16925960477223e-52	ncMonocyte	VAV2	AdamsEtAl
1.32987151458411e-56	0.868297383129555	0.549	0.358	9.62308326668205e-52	ncMonocyte	ZDHHC20	AdamsEtAl
2.53953375686974e-56	0.773414022726915	0.456	0.269	1.83763202180852e-51	ncMonocyte	STX11	AdamsEtAl
3.02239793248634e-56	0.773132099988532	0.502	0.307	2.18703736792644e-51	ncMonocyte	GRK3	AdamsEtAl
4.52671162520824e-56	0.683776504691247	0.416	0.218	3.27557379911693e-51	ncMonocyte	SCLT1	AdamsEtAl
1.85455680672526e-55	0.631870676295682	0.512	0.304	1.34197585091447e-50	ncMonocyte	FYB1	AdamsEtAl
5.65342845406674e-55	0.525731076071195	0.64	0.412	4.09087736364723e-50	ncMonocyte	RGS2	AdamsEtAl
2.42404293238345e-54	0.568943294163792	0.171	0.054	1.75406170630199e-49	ncMonocyte	MT2P1	AdamsEtAl
3.26823667546418e-54	0.698833887901926	0.56	0.37	2.36492874073263e-49	ncMonocyte	UBE2R2	AdamsEtAl
3.77182894143606e-54	0.694422941277858	0.29	0.129	2.72933314031255e-49	ncMonocyte	AC084871.1	AdamsEtAl
4.36509110543983e-54	0.7660235744845	0.368	0.189	3.15862357480732e-49	ncMonocyte	ITSN1	AdamsEtAl
1.87271334545133e-53	0.618679062625943	0.23	0.089	1.35511410390204e-48	ncMonocyte	FAM117B	AdamsEtAl
4.28171930449663e-53	0.766770517707749	0.279	0.123	3.0982949059268e-48	ncMonocyte	KSR1	AdamsEtAl
7.59819548173577e-53	0.829709914315944	0.605	0.398	5.49813023253882e-48	ncMonocyte	DOCK4	AdamsEtAl
8.49881079959488e-53	0.822799468797716	0.418	0.231	6.14982448269485e-48	ncMonocyte	IL1RAP	AdamsEtAl
3.86265686508491e-52	0.954726017005587	0.346	0.177	2.79505713414409e-47	ncMonocyte	AQP9	AdamsEtAl
8.32207781481404e-52	0.689325295708991	0.701	0.546	6.02193872757759e-47	ncMonocyte	NAP1L1	AdamsEtAl
1.15138400597168e-50	0.653744736600456	0.236	0.096	8.33152980561169e-46	ncMonocyte	YPEL2	AdamsEtAl
1.58749874974582e-50	0.675566675760586	0.587	0.398	1.14872997030357e-45	ncMonocyte	SPI1	AdamsEtAl
1.86204722833897e-50	0.768631268365311	0.325	0.165	1.34739599489836e-45	ncMonocyte	DICER1	AdamsEtAl
1.86595595174188e-50	0.689436251106559	0.322	0.155	1.35022438623994e-45	ncMonocyte	GBP2	AdamsEtAl
2.21819980396294e-50	0.547206991505926	0.268	0.114	1.60511156014562e-45	ncMonocyte	PELI2	AdamsEtAl
4.37078689438384e-50	0.705788033787659	0.334	0.167	3.16274510464509e-45	ncMonocyte	AHCTF1	AdamsEtAl
5.04401232926153e-49	0.692442252123943	0.458	0.272	3.64989776157694e-44	ncMonocyte	CHKA	AdamsEtAl
1.25205409761163e-48	0.599771103566508	0.266	0.119	9.05998865572751e-44	ncMonocyte	WBP1L	AdamsEtAl
1.28871785510817e-48	0.585513117866395	0.758	0.612	9.32529127134826e-44	ncMonocyte	RAP1B	AdamsEtAl
1.5967871455014e-48	0.560982566788739	0.129	0.036	1.15545114635627e-43	ncMonocyte	HES1	AdamsEtAl
1.30670203122266e-47	0.724221581801528	0.467	0.282	9.45542656813026e-43	ncMonocyte	MIR181A1HG	AdamsEtAl
5.55931092338555e-47	0.715742592397315	0.466	0.296	4.02277297727102e-42	ncMonocyte	AP1S2	AdamsEtAl
1.03763085125731e-46	0.700471217953997	0.652	0.493	7.50840060278304e-42	ncMonocyte	TOP1	AdamsEtAl
2.47440630268732e-45	0.709059774818051	0.466	0.308	1.79050514468757e-40	ncMonocyte	MTPN	AdamsEtAl
6.11734793423997e-45	0.510584520637922	0.189	0.071	4.42657413869538e-40	ncMonocyte	HRH2	AdamsEtAl
1.06906923989155e-44	0.591423855558579	0.412	0.236	7.73589192677926e-40	ncMonocyte	CSTA	AdamsEtAl
1.59984214703242e-44	0.549464283203958	0.357	0.181	1.15766177601413e-39	ncMonocyte	SULF2	AdamsEtAl
3.34869536239856e-44	0.59075971157348	0.672	0.507	2.42314945118522e-39	ncMonocyte	MED13L	AdamsEtAl
7.59266492976711e-44	0.685832506097257	0.37	0.209	5.49412826982878e-39	ncMonocyte	NOTCH2	AdamsEtAl
9.76390513931809e-44	0.678811293449233	0.405	0.243	7.06525939786196e-39	ncMonocyte	H3-3A	AdamsEtAl
1.6214979176792e-43	0.685289301367281	0.424	0.258	1.17333210821185e-38	ncMonocyte	PECAM1	AdamsEtAl
2.34433764506691e-43	0.696992955890834	0.531	0.357	1.69638616334687e-38	ncMonocyte	STK10	AdamsEtAl
4.15634746999726e-43	0.79747218285471	0.59	0.443	3.00757459276472e-38	ncMonocyte	WAC	AdamsEtAl
4.8438808822095e-43	0.546199019391206	0.186	0.072	3.50508064517561e-38	ncMonocyte	WAC-AS1	AdamsEtAl
5.96904236988459e-43	0.686843694979073	0.392	0.226	4.31925874927219e-38	ncMonocyte	CLIP4	AdamsEtAl
7.91736743209802e-43	0.768848983380817	0.396	0.238	5.72908624754045e-38	ncMonocyte	GNS	AdamsEtAl
1.03751428521168e-42	0.671854739522313	0.394	0.231	7.50755711922022e-38	ncMonocyte	SRGAP2B	AdamsEtAl
1.25360394742628e-42	0.748333498502642	0.485	0.323	9.0712035239713e-38	ncMonocyte	PSEN1	AdamsEtAl
3.84609877577695e-42	0.607414429234006	0.249	0.114	2.78307553513996e-37	ncMonocyte	PGS1	AdamsEtAl
9.86952609795957e-42	0.637846568122797	0.286	0.14	7.14168777974453e-37	ncMonocyte	GFOD1	AdamsEtAl
1.06409161436266e-41	0.509914999024611	0.191	0.076	7.69987333068967e-37	ncMonocyte	TMEM170B	AdamsEtAl
3.97145529985833e-41	0.558144555044025	0.234	0.107	2.87378476953049e-36	ncMonocyte	PRAM1	AdamsEtAl
1.2208546808059e-40	0.635311248734376	0.417	0.25	8.83422655577958e-36	ncMonocyte	IRS2	AdamsEtAl
3.70747240453016e-40	0.656748415744337	0.549	0.385	2.68276410664207e-35	ncMonocyte	DIAPH2	AdamsEtAl
4.82081413674148e-40	0.630107367539289	0.716	0.591	3.4883893174875e-35	ncMonocyte	SSH2	AdamsEtAl
8.74844715541018e-40	0.701286167434276	0.455	0.3	6.33046384612636e-35	ncMonocyte	CPQ	AdamsEtAl
9.11021810539374e-40	0.502035935265629	0.196	0.079	6.59224492324397e-35	ncMonocyte	GK5	AdamsEtAl
1.12400385732576e-39	0.62109419262966	0.211	0.09	8.1334043119949e-35	ncMonocyte	FAM20A	AdamsEtAl
2.40119433409839e-39	0.514436267509765	0.173	0.068	1.73752823209694e-34	ncMonocyte	OAS1	AdamsEtAl
4.51001673553399e-39	0.585678721812545	0.367	0.206	3.26349320999975e-34	ncMonocyte	SRGAP1	AdamsEtAl
7.26648920410353e-39	0.830133948223705	0.423	0.269	5.25810425298135e-34	ncMonocyte	RASSF3	AdamsEtAl
9.55172219295863e-39	0.578541322099343	0.369	0.216	6.9117216960468e-34	ncMonocyte	SLC7A7	AdamsEtAl
3.14124852972505e-38	0.651124593294699	0.306	0.163	2.27303884859435e-33	ncMonocyte	XPO6	AdamsEtAl
1.4958857351169e-37	0.760198734854977	0.358	0.199	1.08243787678794e-32	ncMonocyte	EREG	AdamsEtAl
3.74456073349867e-37	0.58013441675801	0.272	0.142	2.70960159236697e-32	ncMonocyte	MAPKAPK3	AdamsEtAl
8.02539341214989e-37	0.640879901438003	0.452	0.296	5.80725492696579e-32	ncMonocyte	SOCS3	AdamsEtAl
8.42522816994934e-37	0.619044168885869	0.436	0.279	6.09657935605704e-32	ncMonocyte	NCOA2	AdamsEtAl
1.04985421251521e-36	0.542169253846356	0.261	0.132	7.59685006718132e-32	ncMonocyte	LILRB3	AdamsEtAl
1.05314759604486e-36	0.574739788890053	0.306	0.167	7.6206813197402e-32	ncMonocyte	MYO1G	AdamsEtAl
1.17601754374082e-36	0.656029655143149	0.324	0.182	8.50978054826294e-32	ncMonocyte	PIK3AP1	AdamsEtAl
1.70127328463582e-36	0.589255573083211	0.509	0.348	1.23105836149533e-31	ncMonocyte	AGFG1	AdamsEtAl
1.9190476926924e-36	0.660080513872492	0.392	0.238	1.38864210090915e-31	ncMonocyte	RHOQ-AS1	AdamsEtAl
3.76318147023181e-36	0.583394772978374	0.38	0.234	2.72307574367444e-31	ncMonocyte	SH3TC1	AdamsEtAl
4.05522791070117e-36	0.537609299121852	0.606	0.426	2.93440346846247e-31	ncMonocyte	C1orf162	AdamsEtAl
7.08751249828318e-36	0.570424542376298	0.266	0.137	5.12859491888269e-31	ncMonocyte	SLC25A25	AdamsEtAl
7.11521318346575e-36	0.733469561204292	0.397	0.25	5.14863941168765e-31	ncMonocyte	HIPK3	AdamsEtAl
7.90757938357551e-36	0.658597225134232	0.333	0.187	5.72200351774907e-31	ncMonocyte	ADD3	AdamsEtAl
8.16699592169541e-36	0.619002990985547	0.555	0.413	5.90971991889802e-31	ncMonocyte	DOCK2	AdamsEtAl
1.06246787241923e-35	0.570032071890746	0.684	0.54	7.68812377161282e-31	ncMonocyte	ZSWIM6	AdamsEtAl
1.19422379247761e-35	0.937185517153762	0.267	0.136	8.64152278474725e-31	ncMonocyte	IL1B	AdamsEtAl
1.27932522407934e-35	0.57584626675895	0.267	0.131	9.25732525396048e-31	ncMonocyte	FSIP1	AdamsEtAl
1.99673708046959e-35	0.597007796789868	0.363	0.217	1.4448589187986e-30	ncMonocyte	KLF7	AdamsEtAl
2.90113951082112e-35	0.56462819621698	0.309	0.169	2.09929356142527e-30	ncMonocyte	DENND3	AdamsEtAl
4.60416021239582e-35	0.696746618835303	0.334	0.198	3.33161637129174e-30	ncMonocyte	RHOC	AdamsEtAl
8.47033863576434e-35	0.571799686389849	0.624	0.486	6.12922174022543e-30	ncMonocyte	VAPA	AdamsEtAl
8.82703779582571e-35	0.516134959978343	0.216	0.1	6.38733281943744e-30	ncMonocyte	NBPF14	AdamsEtAl
1.53591223402999e-34	0.572967964257313	0.278	0.147	1.11140145166644e-29	ncMonocyte	SLC9A8	AdamsEtAl
6.57399235522013e-34	0.592678960279021	0.446	0.308	4.75700660816084e-29	ncMonocyte	RHOG	AdamsEtAl
7.12117154373657e-34	0.575764236773664	0.487	0.35	5.15295094076322e-29	ncMonocyte	HCLS1	AdamsEtAl
2.66856375488275e-33	0.541903274247727	0.235	0.117	1.93099941867071e-28	ncMonocyte	SH3BP2	AdamsEtAl
3.36311886198621e-33	0.627948472188266	0.472	0.318	2.43358643972184e-28	ncMonocyte	MXD1	AdamsEtAl
3.76360948857297e-33	0.693516602235058	0.292	0.161	2.72338546202628e-28	ncMonocyte	PKP2	AdamsEtAl
3.91873620702574e-33	0.65388899768864	0.257	0.133	2.8356367067659e-28	ncMonocyte	ANKUB1	AdamsEtAl
2.19860195335116e-32	0.574597514505926	0.342	0.205	1.59093035946443e-27	ncMonocyte	XPR1	AdamsEtAl
2.21121030779059e-32	0.649338757675326	0.273	0.148	1.60005389082035e-27	ncMonocyte	LIMK2	AdamsEtAl
2.54016278240401e-32	0.510951572052024	0.249	0.13	1.83808719097536e-27	ncMonocyte	CPPED1	AdamsEtAl
2.76825710176102e-32	0.592095402000093	0.467	0.319	2.00313852140529e-27	ncMonocyte	SRGAP2	AdamsEtAl
4.29753723523625e-32	0.557175272924562	0.436	0.286	3.10974091878931e-27	ncMonocyte	LYST	AdamsEtAl
6.16650693182383e-32	0.519877352062551	0.7	0.572	4.46214608093704e-27	ncMonocyte	EMP3	AdamsEtAl
7.04467783711436e-32	0.649063516128296	0.271	0.147	5.09759932971433e-27	ncMonocyte	RIN2	AdamsEtAl
8.5328592496427e-32	0.534186384778054	0.457	0.289	6.17446228163395e-27	ncMonocyte	XYLT1	AdamsEtAl
1.38463784556323e-31	0.596669603588538	0.447	0.313	1.00193779142801e-26	ncMonocyte	ARRB2	AdamsEtAl
1.49988717035643e-31	0.514872780077729	0.189	0.087	1.08533335534162e-26	ncMonocyte	TICAM1	AdamsEtAl
5.67246030272835e-31	0.561734596440918	0.371	0.228	4.10464899965726e-26	ncMonocyte	GAS7	AdamsEtAl
1.59691471507239e-30	0.565129987912793	0.231	0.113	1.15554345697353e-25	ncMonocyte	SMAD3	AdamsEtAl
2.44476220672194e-30	0.53508289359477	0.305	0.179	1.76905438040606e-25	ncMonocyte	WAS	AdamsEtAl
3.12904958510287e-30	0.51645825607942	0.626	0.505	2.26421157027629e-25	ncMonocyte	GRB2	AdamsEtAl
5.38074161368324e-30	0.613031616573517	0.624	0.523	3.89355843907733e-25	ncMonocyte	SRSF5	AdamsEtAl
1.72292864577752e-29	0.59191816631311	0.476	0.341	1.24672839737107e-24	ncMonocyte	NFKBIZ	AdamsEtAl
5.31178165819551e-29	0.506636383600917	0.629	0.513	3.84365832568685e-24	ncMonocyte	TPM3	AdamsEtAl
5.62451389549725e-29	0.518302893830235	0.619	0.484	4.06995449992077e-24	ncMonocyte	CAMK1D	AdamsEtAl
1.18018465192655e-28	0.552673541076727	0.4	0.271	8.5399341598057e-24	ncMonocyte	UBE2J1	AdamsEtAl
1.39310253465859e-28	0.524670223053169	0.203	0.1	1.00806292510431e-23	ncMonocyte	NFAM1	AdamsEtAl
6.36345338828342e-28	0.54976940919937	0.37	0.246	4.60465850629577e-23	ncMonocyte	GNAI3	AdamsEtAl
7.63638350345475e-28	0.551984056687632	0.382	0.24	5.52576346693489e-23	ncMonocyte	SSBP2	AdamsEtAl
7.75186535134087e-28	0.527505564875219	0.318	0.195	5.60932728688376e-23	ncMonocyte	ACOT9	AdamsEtAl
8.96194037128335e-28	0.548620430343959	0.312	0.188	6.48494967206435e-23	ncMonocyte	NINJ1	AdamsEtAl
1.21731368960256e-27	0.531781162573226	0.281	0.162	8.80860358933308e-23	ncMonocyte	TTYH3	AdamsEtAl
1.33132961021262e-27	0.612740401035848	0.514	0.374	9.63363419245952e-23	ncMonocyte	GK	AdamsEtAl
2.87125791260975e-27	0.503034197128348	0.221	0.116	2.07767093814354e-22	ncMonocyte	JDP2	AdamsEtAl
3.2937889103451e-27	0.515911522525057	0.373	0.246	2.38341859341482e-22	ncMonocyte	TSPAN14	AdamsEtAl
6.64435096229284e-27	0.517940330140622	0.352	0.225	4.80791879982472e-22	ncMonocyte	TYMP	AdamsEtAl
9.22370507916856e-27	0.585167279587697	0.311	0.191	6.67436523233716e-22	ncMonocyte	NIN	AdamsEtAl
1.78394039249239e-26	0.760987186267692	0.349	0.22	1.29087710741142e-21	ncMonocyte	CRADD	AdamsEtAl
1.84756183850868e-26	0.509585061105558	0.403	0.275	1.33691422196326e-21	ncMonocyte	IQSEC1	AdamsEtAl
2.03149580156181e-26	0.566104081830693	0.31	0.187	1.47001067696814e-21	ncMonocyte	TENT4B	AdamsEtAl
7.42599576466397e-26	0.510921358486507	0.288	0.168	5.3735247952685e-21	ncMonocyte	AP002762.2	AdamsEtAl
1.31017878293943e-25	0.538910917732933	0.434	0.311	9.480584691228e-21	ncMonocyte	RB1	AdamsEtAl
1.4594841233526e-25	0.592913502404973	0.435	0.309	1.05609730649918e-20	ncMonocyte	RHOQ	AdamsEtAl
1.57837769298708e-25	0.674609800342219	0.435	0.312	1.14212988242238e-20	ncMonocyte	MIS18BP1	AdamsEtAl
3.34711766256546e-25	0.565204158810981	0.446	0.326	2.42200781180899e-20	ncMonocyte	PSME2	AdamsEtAl
4.25024815714769e-25	0.651180539180459	0.47	0.343	3.07552206899364e-20	ncMonocyte	BASP1	AdamsEtAl
6.40778133089267e-25	0.558806889044813	0.523	0.406	4.63673464884724e-20	ncMonocyte	DLEU2	AdamsEtAl
8.00547615522172e-25	0.50903731291191	0.323	0.205	5.79284260067999e-20	ncMonocyte	FRY	AdamsEtAl
1.50077056173642e-24	0.58354064941744	0.29	0.174	1.08597258617809e-19	ncMonocyte	VDR	AdamsEtAl
3.40370782527914e-24	0.521844420025328	0.557	0.439	2.46295701945024e-19	ncMonocyte	SPIDR	AdamsEtAl
5.49723576045632e-24	0.504650820998455	0.341	0.221	3.9778547686238e-19	ncMonocyte	DMXL2	AdamsEtAl
1.80189692080102e-23	0.520491201040612	0.441	0.325	1.30387063086083e-18	ncMonocyte	CMTM7	AdamsEtAl
2.30967781799948e-23	0.502816873848916	0.308	0.197	1.67130596588261e-18	ncMonocyte	PHC2	AdamsEtAl
4.81282739320194e-23	0.58206888105364	0.41	0.299	3.48261002999486e-18	ncMonocyte	NT5C2	AdamsEtAl
1.29544915472119e-22	0.645014810081715	0.381	0.271	9.373999628478e-18	ncMonocyte	PLEK	AdamsEtAl
2.38491899574896e-22	0.508288069203118	0.369	0.253	1.7257512345139e-17	ncMonocyte	RYBP	AdamsEtAl
3.6372815841357e-22	0.505974786399388	0.325	0.22	2.63197332709643e-17	ncMonocyte	VPS35	AdamsEtAl
3.70197845725718e-22	0.689370333649607	0.351	0.237	2.67878863145587e-17	ncMonocyte	ISG15	AdamsEtAl
2.50494536114062e-21	0.514940822283442	0.297	0.191	1.81260351277496e-16	ncMonocyte	MAP3K1	AdamsEtAl
2.84396682210665e-21	0.543371091193471	0.186	0.099	2.05792283214459e-16	ncMonocyte	CH25H	AdamsEtAl
4.64326507260115e-21	0.51647904778098	0.478	0.374	3.35991303918492e-16	ncMonocyte	PABPC4	AdamsEtAl
4.88180283509594e-21	0.527777689564114	0.273	0.168	3.53252134950377e-16	ncMonocyte	ABHD15-AS1	AdamsEtAl
7.71671852997911e-21	0.501179476838982	0.412	0.304	5.58389469547818e-16	ncMonocyte	NUMB	AdamsEtAl
1.25700279195399e-20	0.541480303378756	0.24	0.145	9.09579790285828e-16	ncMonocyte	NBN	AdamsEtAl
5.43278173441714e-20	0.533873048213518	0.59	0.503	3.93121519084159e-15	ncMonocyte	TAOK3	AdamsEtAl
9.18602155665419e-19	0.6665799205293	0.373	0.274	6.64709705861054e-14	ncMonocyte	NEK7	AdamsEtAl
1.05969488596975e-18	0.506679032891329	0.311	0.211	7.66805816436568e-14	ncMonocyte	FAM102B	AdamsEtAl
4.03652049221207e-18	0.507096635422663	0.258	0.169	2.92086659336957e-13	ncMonocyte	FGD2	AdamsEtAl
1.3318645840154e-17	0.515198304448376	0.36	0.264	9.63750531639381e-13	ncMonocyte	SPG11	AdamsEtAl
8.18850154767454e-17	0.621053282443899	0.278	0.191	5.92528160491278e-12	ncMonocyte	SMAD2	AdamsEtAl
1.28455502239312e-16	0.734880154031573	0.288	0.19	9.29516859753884e-12	ncMonocyte	IL1R2	AdamsEtAl
1.63526226711589e-16	0.554002086528779	0.41	0.319	1.18329212910773e-11	ncMonocyte	USP32	AdamsEtAl
4.92799063512349e-16	0.502469903268717	0.326	0.238	3.56594330348171e-11	ncMonocyte	ANKS1A	AdamsEtAl
1.71649127493559e-15	0.55204818043651	0.223	0.141	1.24207025145615e-10	ncMonocyte	LINC01504	AdamsEtAl
3.13693713675668e-11	0.719983808975658	0.287	0.216	2.2699190815285e-06	ncMonocyte	MTND2P28	AdamsEtAl
1.3214556640969e-10	0.512692946492207	0.325	0.249	9.56218533097157e-06	ncMonocyte	ABCA1	AdamsEtAl
0.000588500220891065	0.506223686992505	0.15	0.121	1	ncMonocyte	VMO1	AdamsEtAl
0	3.35443750040095	0.96	0.217	0	MacAlv_FABP4hi	FABP4	AdamsEtAl
0	3.34869099447017	0.905	0.119	0	MacAlv_FABP4hi	LSAMP	AdamsEtAl
0	2.43599479982994	0.998	0.47	0	MacAlv_FABP4hi	APOC1	AdamsEtAl
0	2.33888714491573	0.794	0.116	0	MacAlv_FABP4hi	SERPING1	AdamsEtAl
0	2.33005871173259	0.981	0.374	0	MacAlv_FABP4hi	C1QB	AdamsEtAl
0	2.25585766229562	0.994	0.413	0	MacAlv_FABP4hi	C1QA	AdamsEtAl
0	2.22318096558341	0.975	0.333	0	MacAlv_FABP4hi	MSR1	AdamsEtAl
0	2.11498407740772	0.746	0.063	0	MacAlv_FABP4hi	AC092691.1	AdamsEtAl
0	2.0245270167984	0.776	0.14	0	MacAlv_FABP4hi	ATP10A	AdamsEtAl
0	2.00115053309705	0.72	0.105	0	MacAlv_FABP4hi	SCD	AdamsEtAl
0	1.95650647240916	0.935	0.348	0	MacAlv_FABP4hi	SERPINA1	AdamsEtAl
0	1.94097709165122	1	0.977	0	MacAlv_FABP4hi	FTL	AdamsEtAl
0	1.88195421234575	0.708	0.083	0	MacAlv_FABP4hi	INHBA	AdamsEtAl
0	1.88056097891437	0.94	0.288	0	MacAlv_FABP4hi	C1QC	AdamsEtAl
0	1.81447600687483	0.942	0.418	0	MacAlv_FABP4hi	LGALS3	AdamsEtAl
0	1.80298977278151	0.907	0.287	0	MacAlv_FABP4hi	MARCO	AdamsEtAl
0	1.79314450329337	0.75	0.099	0	MacAlv_FABP4hi	GLDN	AdamsEtAl
0	1.78783252955935	0.894	0.283	0	MacAlv_FABP4hi	ALDH2	AdamsEtAl
0	1.75774116474634	0.882	0.242	0	MacAlv_FABP4hi	PPARG	AdamsEtAl
0	1.75605973211986	0.968	0.614	0	MacAlv_FABP4hi	CD52	AdamsEtAl
0	1.73551928446001	0.81	0.229	0	MacAlv_FABP4hi	GCHFR	AdamsEtAl
0	1.71817969459074	0.961	0.484	0	MacAlv_FABP4hi	GRN	AdamsEtAl
0	1.7051390266439	0.587	0.07	0	MacAlv_FABP4hi	CES1	AdamsEtAl
0	1.68548036365836	0.913	0.299	0	MacAlv_FABP4hi	ACP5	AdamsEtAl
0	1.68166309008355	0.825	0.23	0	MacAlv_FABP4hi	ABCG1	AdamsEtAl
0	1.66996931186728	0.851	0.26	0	MacAlv_FABP4hi	FBP1	AdamsEtAl
0	1.64532246629255	0.846	0.217	0	MacAlv_FABP4hi	SVIL	AdamsEtAl
0	1.61151595892373	0.441	0.043	0	MacAlv_FABP4hi	RND3	AdamsEtAl
0	1.60790307311526	0.723	0.1	0	MacAlv_FABP4hi	LGALS3BP	AdamsEtAl
0	1.59866394982153	0.75	0.137	0	MacAlv_FABP4hi	LPL	AdamsEtAl
0	1.58247274490902	0.636	0.052	0	MacAlv_FABP4hi	KLHL29	AdamsEtAl
0	1.514476920798	0.665	0.094	0	MacAlv_FABP4hi	AC026369.3	AdamsEtAl
0	1.49945946473812	0.622	0.058	0	MacAlv_FABP4hi	MME	AdamsEtAl
0	1.45635112687317	0.907	0.397	0	MacAlv_FABP4hi	CTSC	AdamsEtAl
0	1.45477486876287	0.805	0.175	0	MacAlv_FABP4hi	CYP27A1	AdamsEtAl
0	1.41058035518793	0.509	0.046	0	MacAlv_FABP4hi	RBP4	AdamsEtAl
0	1.3989352904696	0.829	0.23	0	MacAlv_FABP4hi	TCF7L2	AdamsEtAl
0	1.37111166335564	0.834	0.243	0	MacAlv_FABP4hi	FRMD4A	AdamsEtAl
0	1.35322215014431	0.806	0.224	0	MacAlv_FABP4hi	TREM1	AdamsEtAl
0	1.33610525993447	0.578	0.104	0	MacAlv_FABP4hi	MACC1	AdamsEtAl
0	1.33230712897461	0.736	0.2	0	MacAlv_FABP4hi	STOM	AdamsEtAl
0	1.32479888238644	0.811	0.237	0	MacAlv_FABP4hi	VSIG4	AdamsEtAl
0	1.31836575491637	0.935	0.356	0	MacAlv_FABP4hi	APOE	AdamsEtAl
0	1.30715849190875	0.814	0.285	0	MacAlv_FABP4hi	LTA4H	AdamsEtAl
0	1.2476186317853	0.673	0.149	0	MacAlv_FABP4hi	RETN	AdamsEtAl
0	1.24574021507508	0.436	0.074	0	MacAlv_FABP4hi	AC009093.3	AdamsEtAl
0	1.22939614684513	0.808	0.266	0	MacAlv_FABP4hi	CD81	AdamsEtAl
0	1.22818264964531	0.6	0.068	0	MacAlv_FABP4hi	FHL1	AdamsEtAl
0	1.20745616439417	0.925	0.341	0	MacAlv_FABP4hi	OLR1	AdamsEtAl
0	1.20395917210699	0.572	0.052	0	MacAlv_FABP4hi	PCOLCE2	AdamsEtAl
0	1.20004166704402	0.899	0.31	0	MacAlv_FABP4hi	MRC1	AdamsEtAl
0	1.17433184040976	0.632	0.119	0	MacAlv_FABP4hi	PDLIM1	AdamsEtAl
0	1.17051709025046	0.578	0.056	0	MacAlv_FABP4hi	PHLDA3	AdamsEtAl
0	1.16063694388255	0.692	0.163	0	MacAlv_FABP4hi	PNPLA6	AdamsEtAl
0	1.14712942421574	0.595	0.061	0	MacAlv_FABP4hi	FAM89A	AdamsEtAl
0	1.09901152997617	0.708	0.18	0	MacAlv_FABP4hi	NCEH1	AdamsEtAl
0	1.06535476892489	0.521	0.104	0	MacAlv_FABP4hi	MIR3945HG	AdamsEtAl
0	1.05507534860696	0.584	0.095	0	MacAlv_FABP4hi	STAC	AdamsEtAl
0	1.03003779929706	0.517	0.083	0	MacAlv_FABP4hi	S100A13	AdamsEtAl
0	1.02720287941684	0.394	0.035	0	MacAlv_FABP4hi	AF127936.1	AdamsEtAl
0	1.0268129763037	0.448	0.057	0	MacAlv_FABP4hi	TGM2	AdamsEtAl
0	1.01797815267313	0.652	0.136	0	MacAlv_FABP4hi	PLAAT3	AdamsEtAl
0	0.971701499700877	0.496	0.062	0	MacAlv_FABP4hi	ACO1	AdamsEtAl
0	0.970952537559875	0.495	0.086	0	MacAlv_FABP4hi	AQP3	AdamsEtAl
0	0.962087847217026	0.449	0.019	0	MacAlv_FABP4hi	GPD1	AdamsEtAl
0	0.953546535451682	0.585	0.127	0	MacAlv_FABP4hi	RMDN3	AdamsEtAl
0	0.945551113174751	0.56	0.123	0	MacAlv_FABP4hi	COLEC12	AdamsEtAl
0	0.940920958769983	0.456	0.077	0	MacAlv_FABP4hi	AKR1C3	AdamsEtAl
0	0.939027212888708	0.565	0.122	0	MacAlv_FABP4hi	CDC42BPB	AdamsEtAl
0	0.936844594516621	0.581	0.131	0	MacAlv_FABP4hi	VAT1	AdamsEtAl
0	0.922251101427903	0.473	0.077	0	MacAlv_FABP4hi	OASL	AdamsEtAl
0	0.90899024245313	0.526	0.098	0	MacAlv_FABP4hi	BHLHE41	AdamsEtAl
0	0.905335866499928	0.553	0.102	0	MacAlv_FABP4hi	ADAMTSL4	AdamsEtAl
0	0.879616635493091	0.419	0.068	0	MacAlv_FABP4hi	ITGB8	AdamsEtAl
0	0.876125323711991	0.447	0.039	0	MacAlv_FABP4hi	PPIC	AdamsEtAl
0	0.809906111141715	0.528	0.107	0	MacAlv_FABP4hi	ALDH1A1	AdamsEtAl
0	0.804017024312761	0.337	0.021	0	MacAlv_FABP4hi	TRHDE	AdamsEtAl
0	0.79593489025864	0.421	0.05	0	MacAlv_FABP4hi	AMIGO2	AdamsEtAl
0	0.79452445576099	0.199	0.014	0	MacAlv_FABP4hi	LINC02154	AdamsEtAl
0	0.737653183705806	0.376	0.041	0	MacAlv_FABP4hi	ANO5	AdamsEtAl
0	0.699727496885779	0.29	0.023	0	MacAlv_FABP4hi	SEPTIN9-DT	AdamsEtAl
0	0.683120339531668	0.313	0.031	0	MacAlv_FABP4hi	AC011586.2	AdamsEtAl
0	0.670913522019105	0.286	0.013	0	MacAlv_FABP4hi	SLC19A3	AdamsEtAl
0	0.669277883523959	0.277	0.014	0	MacAlv_FABP4hi	LSAMP-AS1	AdamsEtAl
0	0.660531295565145	0.399	0.036	0	MacAlv_FABP4hi	MLPH	AdamsEtAl
0	0.643094984836575	0.37	0.053	0	MacAlv_FABP4hi	FGD5	AdamsEtAl
0	0.614475780769088	0.256	0.012	0	MacAlv_FABP4hi	AOC3	AdamsEtAl
0	0.589226124810334	0.304	0.034	0	MacAlv_FABP4hi	ARHGEF28	AdamsEtAl
0	0.557352707853176	0.275	0.023	0	MacAlv_FABP4hi	CPE	AdamsEtAl
0	0.522129540116337	0.257	0.021	0	MacAlv_FABP4hi	IQSEC3	AdamsEtAl
2.90502687787656e-307	0.947188149928062	0.809	0.239	2.10210649910026e-302	MacAlv_FABP4hi	GPNMB	AdamsEtAl
2.34623951740032e-306	1.29003456264556	0.765	0.247	1.69776237718605e-301	MacAlv_FABP4hi	TANC2	AdamsEtAl
2.61084360744324e-306	2.41914228780333	0.456	0.091	1.88923254278201e-301	MacAlv_FABP4hi	IFI27	AdamsEtAl
3.34164576389266e-306	0.843066998476995	0.282	0.032	2.41804829121037e-301	MacAlv_FABP4hi	IGFBP2	AdamsEtAl
5.61918374194082e-306	1.14359144923053	0.701	0.193	4.0660975475058e-301	MacAlv_FABP4hi	MITF	AdamsEtAl
5.29557069646166e-304	0.94104033452987	0.613	0.151	3.83192791166662e-299	MacAlv_FABP4hi	CD151	AdamsEtAl
2.18994140255771e-303	1.39164092029517	0.966	0.542	1.58466349830478e-298	MacAlv_FABP4hi	GLUL	AdamsEtAl
1.97147467819579e-300	0.660157742528359	0.301	0.037	1.42657879188926e-295	MacAlv_FABP4hi	MOGAT1	AdamsEtAl
2.68461173558474e-300	1.23877326044641	0.739	0.225	1.94261189798647e-295	MacAlv_FABP4hi	ABHD5	AdamsEtAl
3.77084933716761e-300	1.39890976704151	0.988	0.659	2.72862428886785e-295	MacAlv_FABP4hi	S100A11	AdamsEtAl
3.98759692255936e-300	0.672364347456376	0.331	0.045	2.88546500913318e-295	MacAlv_FABP4hi	AGRP	AdamsEtAl
2.03937960291246e-297	0.544033167516733	0.358	0.052	1.47571547446349e-292	MacAlv_FABP4hi	MYO6	AdamsEtAl
7.09480037166102e-297	0.876289602226243	0.445	0.082	5.13386849693763e-292	MacAlv_FABP4hi	AL365295.1	AdamsEtAl
1.51812684414481e-296	1.06180886861224	0.659	0.178	1.09853176569163e-291	MacAlv_FABP4hi	SGMS2	AdamsEtAl
3.84794183828257e-296	1.60527435227503	0.993	0.561	2.78440919359965e-291	MacAlv_FABP4hi	LYZ	AdamsEtAl
7.73933919302667e-295	0.913794960058933	0.596	0.147	5.60026323346603e-290	MacAlv_FABP4hi	GAA	AdamsEtAl
7.01517503258303e-294	0.605864163663984	0.259	0.027	5.07625080532741e-289	MacAlv_FABP4hi	LAMB1	AdamsEtAl
8.8702257649167e-294	1.24536622782182	0.848	0.314	6.41858406575137e-289	MacAlv_FABP4hi	LY6E	AdamsEtAl
6.00658332232998e-293	1.38049491228716	0.948	0.534	4.34642375787119e-288	MacAlv_FABP4hi	CSTB	AdamsEtAl
3.71546039627593e-289	1.88504696287419	0.762	0.271	2.68854429734922e-284	MacAlv_FABP4hi	FN1	AdamsEtAl
5.49075410207034e-289	0.955230513822109	0.602	0.156	3.97316457579912e-284	MacAlv_FABP4hi	PLBD1	AdamsEtAl
5.41206686613901e-286	1.23650008878081	0.896	0.369	3.91622570500685e-281	MacAlv_FABP4hi	ADAM17	AdamsEtAl
3.21289878939552e-284	1.42673768431679	0.978	0.647	2.32488569299449e-279	MacAlv_FABP4hi	PSAP	AdamsEtAl
9.35282733040306e-283	1.20029965597855	0.804	0.288	6.76779938455296e-278	MacAlv_FABP4hi	SNX10	AdamsEtAl
1.85498771244799e-278	0.639826477500212	0.274	0.033	1.34228765860449e-273	MacAlv_FABP4hi	CHRM3	AdamsEtAl
1.51154314872122e-275	0.635954311083666	0.351	0.055	1.09376773784616e-270	MacAlv_FABP4hi	ARRDC4	AdamsEtAl
3.65937722873978e-274	1.6868375436279	0.813	0.325	2.64796195648839e-269	MacAlv_FABP4hi	FTLP3	AdamsEtAl
3.31718584901295e-273	0.923711610509482	0.647	0.177	2.40034885220426e-268	MacAlv_FABP4hi	LRP1	AdamsEtAl
1.48296752993494e-272	1.22407946804501	0.801	0.287	1.07309013433622e-267	MacAlv_FABP4hi	CD9	AdamsEtAl
5.18378677087746e-272	1.19913622308197	0.824	0.314	3.75103994527464e-267	MacAlv_FABP4hi	FABP5	AdamsEtAl
9.55845545286959e-272	1.01813110707032	0.832	0.291	6.91659395025096e-267	MacAlv_FABP4hi	SNTB1	AdamsEtAl
1.23762187092112e-266	0.556282810861646	0.325	0.048	8.95555562017231e-262	MacAlv_FABP4hi	EPB41L4A	AdamsEtAl
2.6492823958648e-265	1.1763686829647	0.835	0.342	1.91704723447172e-260	MacAlv_FABP4hi	CXCL16	AdamsEtAl
1.18786301739713e-263	1.23551325917267	0.731	0.238	8.59549558018741e-259	MacAlv_FABP4hi	CFD	AdamsEtAl
7.72475659130809e-262	1.19042113522423	0.831	0.33	5.58971111703645e-257	MacAlv_FABP4hi	GRINA	AdamsEtAl
2.06344775996102e-261	1.31754838064777	1	0.969	1.4931314335854e-256	MacAlv_FABP4hi	FTH1	AdamsEtAl
1.00561859373384e-259	0.518497245441665	0.208	0.019	7.27675670611746e-255	MacAlv_FABP4hi	MT1L	AdamsEtAl
1.44311886607047e-259	0.689788144020997	0.389	0.071	1.04425524267725e-254	MacAlv_FABP4hi	SLC7A8	AdamsEtAl
3.83473937361823e-258	0.627504392391578	0.294	0.041	2.77485575814389e-253	MacAlv_FABP4hi	ATP6AP1L	AdamsEtAl
1.13699256421337e-255	1.18075405259205	0.989	0.672	8.22739189390437e-251	MacAlv_FABP4hi	TYROBP	AdamsEtAl
1.70642294122056e-254	0.598570883780662	0.417	0.081	1.23478470449661e-249	MacAlv_FABP4hi	AHR	AdamsEtAl
1.65905912924219e-252	0.808911685818787	0.582	0.152	1.20051177651094e-247	MacAlv_FABP4hi	PTPRM	AdamsEtAl
3.79345872968279e-248	1.17977717464411	0.794	0.318	2.74498467138577e-243	MacAlv_FABP4hi	MGST3	AdamsEtAl
3.57369669135179e-247	0.518646415916246	0.203	0.02	2.58596266282907e-242	MacAlv_FABP4hi	IL1A	AdamsEtAl
5.77672538058837e-247	0.670575438699165	0.397	0.075	4.18009625264755e-242	MacAlv_FABP4hi	TTC39B	AdamsEtAl
2.72910204693927e-246	0.535632929501288	0.18	0.015	1.97480553218573e-241	MacAlv_FABP4hi	AKR1C2	AdamsEtAl
2.93981240628483e-246	1.15115953018108	0.911	0.418	2.12727765531176e-241	MacAlv_FABP4hi	CTSZ	AdamsEtAl
7.67415815549811e-246	0.711788593349264	0.526	0.131	5.55309758289999e-241	MacAlv_FABP4hi	APIP	AdamsEtAl
1.05365952960972e-245	0.530409013530394	0.272	0.037	7.62438572220893e-241	MacAlv_FABP4hi	SPOCD1	AdamsEtAl
1.61922234338755e-242	1.0751089782173	0.719	0.236	1.17168547989866e-237	MacAlv_FABP4hi	CXCL3	AdamsEtAl
2.8571693818921e-241	0.967099451614844	0.678	0.21	2.06747633643095e-236	MacAlv_FABP4hi	RASAL2	AdamsEtAl
5.4454851317584e-239	0.862339246713035	0.656	0.202	3.9404074961917e-234	MacAlv_FABP4hi	NCF2	AdamsEtAl
6.05184779138619e-238	0.824186950038353	0.537	0.139	4.37917758032496e-233	MacAlv_FABP4hi	OSCAR	AdamsEtAl
5.12659051093946e-237	0.568159876612493	0.366	0.068	3.70965215962091e-232	MacAlv_FABP4hi	PLA2G15	AdamsEtAl
2.23595900186072e-236	1.07705351597586	0.834	0.348	1.61796229333643e-231	MacAlv_FABP4hi	GLIPR2	AdamsEtAl
4.09312908957605e-236	0.848022346913984	0.624	0.185	2.96182914050813e-231	MacAlv_FABP4hi	HNMT	AdamsEtAl
1.0966307223936e-235	0.908590793201759	0.552	0.147	7.93532957031232e-231	MacAlv_FABP4hi	NRP1	AdamsEtAl
1.20390743808501e-235	1.12111042602368	0.767	0.279	8.71159461272693e-231	MacAlv_FABP4hi	B3GNT5	AdamsEtAl
1.17371892757559e-233	1.09149393036653	0.991	0.817	8.4931475318297e-229	MacAlv_FABP4hi	S100A6	AdamsEtAl
1.39868488825348e-233	1.09079753270568	0.855	0.383	1.0121023719891e-228	MacAlv_FABP4hi	SPI1	AdamsEtAl
2.10533915919233e-233	0.82537966272891	0.621	0.18	1.52344446898316e-228	MacAlv_FABP4hi	POR	AdamsEtAl
2.28480678900371e-233	0.503564604982977	0.348	0.062	1.65330904059098e-228	MacAlv_FABP4hi	EPB41L1	AdamsEtAl
1.99868897067431e-231	0.799030584755586	0.559	0.155	1.44627132606964e-226	MacAlv_FABP4hi	CYB5A	AdamsEtAl
3.88545816438627e-231	0.722535220731974	0.658	0.193	2.81155638233155e-226	MacAlv_FABP4hi	SLCO2B1	AdamsEtAl
7.36585915180876e-231	1.109401562526	0.8	0.339	5.33000934084034e-226	MacAlv_FABP4hi	BSG	AdamsEtAl
2.522919795748e-230	0.617733572842779	0.315	0.052	1.82560999340121e-225	MacAlv_FABP4hi	SECTM1	AdamsEtAl
4.08829315086116e-230	0.544013676606805	0.307	0.05	2.95832980689465e-225	MacAlv_FABP4hi	LINC02785	AdamsEtAl
2.22423994359808e-229	0.93857478505881	0.735	0.255	1.60948226558701e-224	MacAlv_FABP4hi	PGD	AdamsEtAl
1.88734269429474e-228	0.55971287779848	0.277	0.041	1.36570004701861e-223	MacAlv_FABP4hi	WDR49	AdamsEtAl
2.09705359125717e-228	0.84740888055799	0.722	0.242	1.5174489491696e-223	MacAlv_FABP4hi	PECAM1	AdamsEtAl
2.91574495266501e-227	0.844438012142226	0.68	0.215	2.10986220519793e-222	MacAlv_FABP4hi	PELATON	AdamsEtAl
3.67247161183931e-225	0.871687257708323	0.748	0.261	2.65743718304304e-220	MacAlv_FABP4hi	TIMP2	AdamsEtAl
1.10444293798028e-224	0.87188898371816	0.426	0.096	7.99185954351911e-220	MacAlv_FABP4hi	FTLP2	AdamsEtAl
1.82336331123389e-223	0.981209210071287	0.668	0.222	1.31940392564195e-218	MacAlv_FABP4hi	CSTA	AdamsEtAl
2.59266288297311e-223	0.712260235883684	0.25	0.034	1.87607678874817e-218	MacAlv_FABP4hi	DEFB1	AdamsEtAl
1.27300304553313e-222	0.808778726982978	0.75	0.251	9.21157733778227e-218	MacAlv_FABP4hi	FCGR3A	AdamsEtAl
7.30343410251505e-222	0.647236397044574	0.46	0.11	5.28483795092091e-217	MacAlv_FABP4hi	TRPV2	AdamsEtAl
7.42568648565891e-222	0.590712689438155	0.354	0.067	5.37330099788765e-217	MacAlv_FABP4hi	RETREG1	AdamsEtAl
9.20806717801837e-222	0.610016827869357	0.36	0.069	6.66304949068587e-217	MacAlv_FABP4hi	ACACB	AdamsEtAl
2.7545320314527e-219	0.949799191081816	0.904	0.394	1.99320692327949e-214	MacAlv_FABP4hi	SLC11A1	AdamsEtAl
7.98991092238457e-219	0.962845351227004	0.844	0.351	5.7815794425467e-214	MacAlv_FABP4hi	ALOX5	AdamsEtAl
1.22680107832142e-218	0.990587349860865	0.305	0.052	8.87725528284165e-214	MacAlv_FABP4hi	CXCL5	AdamsEtAl
3.6679264701365e-216	0.734497603774629	0.496	0.128	2.65414827305547e-211	MacAlv_FABP4hi	OSBPL11	AdamsEtAl
5.09900241221616e-215	0.84491235971728	0.508	0.134	3.68968913550374e-210	MacAlv_FABP4hi	FLVCR2	AdamsEtAl
1.52161751964319e-213	1.13906222136682	0.892	0.48	1.10105765338901e-208	MacAlv_FABP4hi	TSPO	AdamsEtAl
4.33191356824665e-213	0.924079050956506	0.865	0.365	3.13461597711896e-208	MacAlv_FABP4hi	FMNL2	AdamsEtAl
2.13057751864972e-212	0.712263162227063	0.552	0.156	1.54170719827012e-207	MacAlv_FABP4hi	COLGALT1	AdamsEtAl
1.86350399553972e-211	0.867436879777221	0.539	0.153	1.34845012621249e-206	MacAlv_FABP4hi	ATP1B1	AdamsEtAl
2.3920705805265e-211	0.837599918346043	0.655	0.217	1.73092619277478e-206	MacAlv_FABP4hi	SEPTIN11	AdamsEtAl
1.13823884831937e-210	0.828407422636726	0.432	0.104	8.23641013032382e-206	MacAlv_FABP4hi	GPX3	AdamsEtAl
5.15480805127235e-208	0.634740872610317	0.579	0.166	3.73007065398118e-203	MacAlv_FABP4hi	HPGD	AdamsEtAl
1.79986971033783e-207	0.972223556764022	0.78	0.318	1.30240372109756e-202	MacAlv_FABP4hi	BRI3	AdamsEtAl
3.8364174561667e-206	0.705885516176117	0.55	0.159	2.77607003545678e-201	MacAlv_FABP4hi	AGPAT2	AdamsEtAl
6.29495202054315e-206	1.06094981659038	0.912	0.576	4.55509023158523e-201	MacAlv_FABP4hi	ELOB	AdamsEtAl
9.96394774232886e-206	0.900347923154257	0.821	0.329	7.21001222582659e-201	MacAlv_FABP4hi	DENND4C	AdamsEtAl
2.4303129913014e-204	0.749755494033988	0.556	0.162	1.7585987836356e-199	MacAlv_FABP4hi	SPATS2L	AdamsEtAl
1.12555746055943e-203	0.921804098329678	0.758	0.295	8.14464634035412e-199	MacAlv_FABP4hi	RTN3	AdamsEtAl
2.55413307990308e-203	0.753554755934465	0.57	0.168	1.84819623794867e-198	MacAlv_FABP4hi	DISP1	AdamsEtAl
2.41983228269089e-202	0.724457199916798	0.634	0.202	1.75101483807795e-197	MacAlv_FABP4hi	SLC7A7	AdamsEtAl
4.24885875123983e-202	0.648198933868715	0.455	0.115	3.07451668098465e-197	MacAlv_FABP4hi	PDE4DIP	AdamsEtAl
6.96417374213646e-202	0.721908225248713	0.502	0.139	5.03934576154736e-197	MacAlv_FABP4hi	SLC15A3	AdamsEtAl
8.58429818242625e-202	0.685100074445895	0.507	0.138	6.21168400778546e-197	MacAlv_FABP4hi	SLC31A1	AdamsEtAl
7.75788598779576e-200	1.4626233943145	0.702	0.287	5.61368387962889e-195	MacAlv_FABP4hi	CCL18	AdamsEtAl
4.2230808067454e-199	0.781216220132779	0.573	0.176	3.05586350256904e-194	MacAlv_FABP4hi	QSOX1	AdamsEtAl
3.01110226917318e-198	0.588485741002633	0.4	0.091	2.1788637129964e-193	MacAlv_FABP4hi	AL035446.2	AdamsEtAl
2.40338174881999e-197	0.615440362294674	0.528	0.149	1.73911106726363e-192	MacAlv_FABP4hi	SORT1	AdamsEtAl
3.4208245865519e-197	0.819765085141957	0.701	0.256	2.47534287907482e-192	MacAlv_FABP4hi	NUCB1	AdamsEtAl
3.57890367672647e-197	1.11628810592006	0.824	0.415	2.58973048951604e-192	MacAlv_FABP4hi	NOP10	AdamsEtAl
3.8846246106158e-197	0.94066431702802	0.773	0.32	2.8109532144877e-192	MacAlv_FABP4hi	PYCARD	AdamsEtAl
1.77825603384448e-196	1.01254404176607	0.873	0.43	1.28676384865021e-191	MacAlv_FABP4hi	UBE2E2	AdamsEtAl
2.05355308424494e-194	0.753188612738668	0.494	0.135	1.48597154729048e-189	MacAlv_FABP4hi	TPRG1	AdamsEtAl
3.23464751976422e-194	0.537545505261109	0.366	0.079	2.34062329177659e-189	MacAlv_FABP4hi	CD300LF	AdamsEtAl
7.7162653576346e-194	0.81873621640749	0.667	0.237	5.58356677543797e-189	MacAlv_FABP4hi	PTMS	AdamsEtAl
3.09214818141899e-193	0.781539655177263	0.69	0.239	2.2375093455566e-188	MacAlv_FABP4hi	MMP19	AdamsEtAl
3.12562956836602e-192	0.72726170078719	0.551	0.166	2.26173681196534e-187	MacAlv_FABP4hi	AZI2	AdamsEtAl
2.79379246255423e-190	0.603858120206203	0.471	0.125	2.02161616382887e-185	MacAlv_FABP4hi	DNASE2	AdamsEtAl
8.97959795780169e-190	0.799821033547113	0.778	0.297	6.49772687824488e-185	MacAlv_FABP4hi	CTSL	AdamsEtAl
5.23390263152295e-189	0.997227091586762	0.895	0.462	3.78730428319632e-184	MacAlv_FABP4hi	ANXA5	AdamsEtAl
1.44771546606394e-188	1.42083515607067	0.779	0.328	1.04758138839853e-183	MacAlv_FABP4hi	AC020656.1	AdamsEtAl
7.56883551280239e-188	0.955243253245089	0.289	0.055	5.47688506541894e-183	MacAlv_FABP4hi	FABP3	AdamsEtAl
1.21204957223844e-187	0.982438839273489	0.71	0.273	8.77051190967458e-183	MacAlv_FABP4hi	STXBP2	AdamsEtAl
4.64114024084551e-187	0.853114056553039	0.665	0.239	3.35837548967822e-182	MacAlv_FABP4hi	DST	AdamsEtAl
1.11837657464873e-186	0.611716553572062	0.523	0.152	8.0926847318157e-182	MacAlv_FABP4hi	TMBIM1	AdamsEtAl
1.46372015403827e-186	0.529722693466877	0.382	0.088	1.05916254066363e-181	MacAlv_FABP4hi	ACOX1	AdamsEtAl
1.449083624391e-185	0.583990766174355	0.391	0.093	1.04857140144557e-180	MacAlv_FABP4hi	CD68	AdamsEtAl
2.43697699190128e-183	0.653690745963183	0.472	0.131	1.76342092110969e-178	MacAlv_FABP4hi	TSPAN3	AdamsEtAl
6.1740877748073e-183	0.845743280267265	0.98	0.824	4.46763165472831e-178	MacAlv_FABP4hi	SERF2	AdamsEtAl
3.48829988668227e-182	0.536281321426909	0.435	0.113	2.52416868100216e-177	MacAlv_FABP4hi	SCCPDH	AdamsEtAl
5.28138840236651e-182	0.582382415532852	0.15	0.014	3.82166546183643e-177	MacAlv_FABP4hi	CAMP	AdamsEtAl
6.04130368310453e-182	0.744601598126973	0.676	0.247	4.37154775813127e-177	MacAlv_FABP4hi	ATP6AP1	AdamsEtAl
1.05639750740668e-181	0.551263683488789	0.344	0.075	7.64419800334545e-177	MacAlv_FABP4hi	ALAS1	AdamsEtAl
2.67730289664331e-180	0.884434202875655	0.986	0.685	1.93732314904006e-175	MacAlv_FABP4hi	HLA-DRB1	AdamsEtAl
1.45063827474133e-178	0.833492009688825	0.771	0.311	1.04969636198557e-173	MacAlv_FABP4hi	LAMP1	AdamsEtAl
1.88632720329682e-178	0.891818658792285	0.863	0.409	1.36496522757761e-173	MacAlv_FABP4hi	CAPG	AdamsEtAl
4.56927946432421e-178	0.792505928052736	0.659	0.234	3.30637631317964e-173	MacAlv_FABP4hi	PDK4	AdamsEtAl
5.09427776186621e-178	0.831071610787252	1	0.829	3.68627033126401e-173	MacAlv_FABP4hi	CD74	AdamsEtAl
2.75343686532165e-177	0.961932299282025	0.652	0.242	1.9924144501154e-172	MacAlv_FABP4hi	PLD3	AdamsEtAl
5.0211173081661e-177	0.586071738445518	0.301	0.061	3.63333069536207e-172	MacAlv_FABP4hi	NMB	AdamsEtAl
5.54301556787913e-177	0.912422560957076	0.856	0.412	4.01098149507302e-172	MacAlv_FABP4hi	C1orf162	AdamsEtAl
5.73210629066751e-177	0.561593754780459	0.503	0.146	4.14780943298992e-172	MacAlv_FABP4hi	TFEC	AdamsEtAl
7.1373921359831e-177	0.850052494852064	0.862	0.412	5.16468832351873e-172	MacAlv_FABP4hi	TFRC	AdamsEtAl
1.49916105630531e-176	0.583126768979685	0.557	0.173	1.08480793195308e-171	MacAlv_FABP4hi	RHBDD2	AdamsEtAl
4.06160371783958e-174	1.01024350876562	0.879	0.452	2.9390170662659e-169	MacAlv_FABP4hi	ALOX5AP	AdamsEtAl
5.75458035649647e-174	0.650092599996069	0.534	0.164	4.16407189176441e-169	MacAlv_FABP4hi	HEATR5B	AdamsEtAl
3.84169439156835e-173	0.695250750772024	0.514	0.157	2.77988847868277e-168	MacAlv_FABP4hi	GM2A	AdamsEtAl
4.64731797843687e-173	0.635778371502715	0.666	0.231	3.3628457623767e-168	MacAlv_FABP4hi	MS4A4A	AdamsEtAl
1.56637660493876e-172	0.802751888239064	0.643	0.245	1.13344577509974e-167	MacAlv_FABP4hi	COMT	AdamsEtAl
4.48456605107992e-172	0.923489789991093	0.785	0.365	3.24507684022194e-167	MacAlv_FABP4hi	FCGRT	AdamsEtAl
7.02510265773991e-172	0.8233269368241	0.71	0.289	5.08343453416717e-167	MacAlv_FABP4hi	CHCHD10	AdamsEtAl
9.74789921048907e-172	0.693348472625894	0.507	0.157	7.05367734770199e-167	MacAlv_FABP4hi	AKR1B1	AdamsEtAl
2.89315202184183e-171	0.835898893774145	1	0.972	2.09351373452497e-166	MacAlv_FABP4hi	TMSB4X	AdamsEtAl
3.70262293136463e-171	0.554718384071375	0.415	0.106	2.67925497936476e-166	MacAlv_FABP4hi	FPR2	AdamsEtAl
2.06314498958076e-170	0.670086417080647	0.548	0.175	1.49291234591053e-165	MacAlv_FABP4hi	ENG	AdamsEtAl
2.6782034458671e-170	0.773366950962422	0.783	0.345	1.93797479546389e-165	MacAlv_FABP4hi	ACER3	AdamsEtAl
4.09310204267207e-170	0.688886979352651	0.601	0.204	2.96180956909794e-165	MacAlv_FABP4hi	ARMC8	AdamsEtAl
1.12980501613218e-169	0.689056424317486	0.574	0.193	8.17538207723408e-165	MacAlv_FABP4hi	SCPEP1	AdamsEtAl
1.27165472577094e-169	0.523994682460413	0.458	0.126	9.20182076115113e-165	MacAlv_FABP4hi	APOL6	AdamsEtAl
1.45724529461679e-169	0.846651318937625	0.788	0.347	1.05447726763765e-164	MacAlv_FABP4hi	HSPB1	AdamsEtAl
3.56978143929199e-169	0.891563989936406	0.811	0.385	2.58312954728608e-164	MacAlv_FABP4hi	GSTO1	AdamsEtAl
1.09296355871179e-167	0.969118246083542	0.823	0.403	7.9087936071944e-163	MacAlv_FABP4hi	PRDX1	AdamsEtAl
1.07305423872159e-165	0.830844562511461	0.932	0.556	7.76472777681333e-161	MacAlv_FABP4hi	CTSS	AdamsEtAl
2.57126547394482e-165	0.607521135410031	0.49	0.145	1.86059340960121e-160	MacAlv_FABP4hi	KCNE1	AdamsEtAl
5.54088663858606e-165	0.570611423742275	0.492	0.146	4.00944098054726e-160	MacAlv_FABP4hi	SEMA3C	AdamsEtAl
1.41175506368128e-164	0.785008891849176	0.722	0.298	1.02156008163041e-159	MacAlv_FABP4hi	PTPN12	AdamsEtAl
1.5390143088458e-164	0.839532940113469	0.832	0.393	1.11364614402391e-159	MacAlv_FABP4hi	APLP2	AdamsEtAl
3.31557228938705e-164	0.827829388824586	0.989	0.897	2.39918126432336e-159	MacAlv_FABP4hi	TPT1	AdamsEtAl
2.76937705643051e-163	0.636991810128333	0.739	0.287	2.00394893180368e-158	MacAlv_FABP4hi	TNS3	AdamsEtAl
3.76514007131762e-163	0.884056453766826	0.902	0.54	2.72449300700615e-158	MacAlv_FABP4hi	GPX4	AdamsEtAl
5.85413571561095e-163	1.0530598918796	0.719	0.306	4.23611114517324e-158	MacAlv_FABP4hi	PSME4	AdamsEtAl
7.98642707214585e-161	0.72954138311658	0.629	0.238	5.77905849367546e-156	MacAlv_FABP4hi	LRPAP1	AdamsEtAl
1.2685125162747e-159	0.540886386758902	0.504	0.154	9.17908341901537e-155	MacAlv_FABP4hi	EPAS1	AdamsEtAl
8.55480650633199e-159	0.713290360585671	0.782	0.343	6.19034353604689e-154	MacAlv_FABP4hi	CORO1C	AdamsEtAl
1.43970616921792e-158	0.601748499492621	0.6	0.208	1.04178578110778e-153	MacAlv_FABP4hi	GGA2	AdamsEtAl
1.15219428857354e-157	0.519483053418966	0.411	0.113	8.33739309154702e-153	MacAlv_FABP4hi	TFPT	AdamsEtAl
4.26201021271485e-157	0.740563335355571	0.589	0.21	3.08403321002259e-152	MacAlv_FABP4hi	ADIPOR2	AdamsEtAl
5.00204382224678e-157	0.513672643640628	0.431	0.122	3.61952893021599e-152	MacAlv_FABP4hi	ACOT7	AdamsEtAl
1.58562906878017e-156	0.805196471609868	0.774	0.343	1.14737705046002e-151	MacAlv_FABP4hi	RHOB	AdamsEtAl
3.33293916513201e-156	0.831578494833962	0.694	0.294	2.41174810928117e-151	MacAlv_FABP4hi	GLRX	AdamsEtAl
2.85945627822427e-155	0.594769772209588	0.505	0.161	2.06913115748586e-150	MacAlv_FABP4hi	SMIM30	AdamsEtAl
8.7869013780663e-155	0.543871503333484	0.521	0.168	6.35828970618255e-150	MacAlv_FABP4hi	SIRPA	AdamsEtAl
2.13665282769173e-154	0.507287915563995	0.433	0.125	1.54610335264602e-149	MacAlv_FABP4hi	HDDC2	AdamsEtAl
2.69861121272894e-154	0.699951643939736	0.42	0.12	1.95274205964279e-149	MacAlv_FABP4hi	MGST1	AdamsEtAl
7.66146907531945e-154	0.711106165621814	0.998	0.748	5.54391563759191e-149	MacAlv_FABP4hi	HLA-DRA	AdamsEtAl
1.11781927364499e-153	0.670542905578176	0.538	0.186	8.08865204602251e-149	MacAlv_FABP4hi	SMCO4	AdamsEtAl
6.89333415386718e-153	0.714156876275442	0.725	0.305	4.98808552707983e-148	MacAlv_FABP4hi	TKT	AdamsEtAl
1.63199203317742e-150	0.730057403124818	0.93	0.496	1.18092575512751e-145	MacAlv_FABP4hi	PLXDC2	AdamsEtAl
2.09283019943595e-150	0.805843900270338	0.806	0.378	1.51439286061385e-145	MacAlv_FABP4hi	CCDC88A	AdamsEtAl
4.62903995770486e-150	0.953756165126047	0.752	0.341	3.34961960379481e-145	MacAlv_FABP4hi	MCF2L2	AdamsEtAl
5.27845383320427e-150	0.884341801757861	0.913	0.535	3.81954197824494e-145	MacAlv_FABP4hi	ANXA2	AdamsEtAl
5.76174770287565e-150	0.551219221922633	0.512	0.164	4.16925825527785e-145	MacAlv_FABP4hi	PILRA	AdamsEtAl
9.68701381595822e-150	0.833659599842993	0.755	0.364	7.00962006736552e-145	MacAlv_FABP4hi	C9orf16	AdamsEtAl
1.82113979425262e-148	0.579093421128665	0.507	0.166	1.31779496651914e-143	MacAlv_FABP4hi	PDGFC	AdamsEtAl
3.83373532650216e-148	0.501293677963364	0.393	0.108	2.77412921961023e-143	MacAlv_FABP4hi	VMO1	AdamsEtAl
1.12382794566946e-147	0.618897829563726	0.618	0.232	8.1321313976588e-143	MacAlv_FABP4hi	LAMP2	AdamsEtAl
1.71213448340896e-147	0.74441537392235	0.981	0.766	1.23891763353956e-142	MacAlv_FABP4hi	VIM	AdamsEtAl
3.20292024253231e-146	0.613788738134233	0.483	0.155	2.31766511669881e-141	MacAlv_FABP4hi	SLC19A2	AdamsEtAl
3.51222835954058e-145	0.514022102449406	0.335	0.083	2.54148356324716e-140	MacAlv_FABP4hi	PLPP3	AdamsEtAl
3.67274480935165e-145	0.534261335223513	0.295	0.068	2.65763487149495e-140	MacAlv_FABP4hi	ALPK3	AdamsEtAl
3.02761228862623e-143	0.649388780892979	0.627	0.245	2.19081052817283e-138	MacAlv_FABP4hi	LGALS9	AdamsEtAl
2.00247346787848e-142	0.638904174751051	0.929	0.534	1.44900982609155e-137	MacAlv_FABP4hi	CTSB	AdamsEtAl
2.17049076187436e-142	0.787225765966064	0.614	0.239	1.57058882019991e-137	MacAlv_FABP4hi	SIK2	AdamsEtAl
6.74621415694697e-142	0.687282231784627	0.599	0.224	4.8816280261084e-137	MacAlv_FABP4hi	LIPA	AdamsEtAl
2.23869911181642e-140	0.511691877573821	0.493	0.163	1.61994506430148e-135	MacAlv_FABP4hi	CAT	AdamsEtAl
4.46787634546086e-140	0.529236728463958	0.454	0.143	3.23300000233893e-135	MacAlv_FABP4hi	BLVRA	AdamsEtAl
5.33002397855373e-140	0.828687322011166	0.91	0.643	3.85685865112127e-135	MacAlv_FABP4hi	UBB	AdamsEtAl
9.25926841352485e-140	0.603101985293172	0.596	0.225	6.70009921671072e-135	MacAlv_FABP4hi	ATP2C1	AdamsEtAl
1.42233047421474e-139	0.69074470253913	0.692	0.29	1.02921255444653e-134	MacAlv_FABP4hi	DOCK11	AdamsEtAl
2.71753971962963e-139	0.553567812175138	0.5	0.167	1.96643891652119e-134	MacAlv_FABP4hi	NUS1	AdamsEtAl
3.74494232209013e-139	0.742477516982176	0.746	0.335	2.70987771368764e-134	MacAlv_FABP4hi	GPRIN3	AdamsEtAl
5.62821077291962e-138	0.51921986010894	0.457	0.145	4.07262959739237e-133	MacAlv_FABP4hi	MYOF	AdamsEtAl
6.64797268532588e-138	0.530459624075708	0.503	0.168	4.81053951482866e-133	MacAlv_FABP4hi	GPD2	AdamsEtAl
4.86883930990347e-136	0.613738358110893	0.592	0.23	3.52314081303925e-131	MacAlv_FABP4hi	NENF	AdamsEtAl
6.40074624914316e-134	0.735522821768575	0.754	0.346	4.63164399334248e-129	MacAlv_FABP4hi	DENND5A	AdamsEtAl
6.69421449083015e-134	0.618173757399123	0.688	0.293	4.84400054770961e-129	MacAlv_FABP4hi	BCAP31	AdamsEtAl
5.98733941013723e-132	0.517826101251579	0.58	0.218	4.3324986705694e-127	MacAlv_FABP4hi	SLC31A2	AdamsEtAl
2.75719284739769e-131	0.538891829581109	0.504	0.173	1.99513231630544e-126	MacAlv_FABP4hi	PSD3	AdamsEtAl
4.29439330212769e-131	0.809399008947651	0.832	0.463	3.10746593735262e-126	MacAlv_FABP4hi	ATP6V1F	AdamsEtAl
1.48254445460553e-130	0.582101508584294	0.605	0.239	1.07278399279711e-125	MacAlv_FABP4hi	SPG21	AdamsEtAl
3.24670341806863e-130	0.517647987141857	0.413	0.127	2.34934706034864e-125	MacAlv_FABP4hi	KMO	AdamsEtAl
3.06016912006461e-129	0.606332685153625	0.686	0.292	2.21436897696995e-124	MacAlv_FABP4hi	GYPC	AdamsEtAl
4.6369540081877e-129	0.644320986357873	0.723	0.322	3.3553462898647e-124	MacAlv_FABP4hi	FLNA	AdamsEtAl
5.59317533684405e-129	0.639307322495531	0.683	0.296	4.04727760549373e-124	MacAlv_FABP4hi	JPT1	AdamsEtAl
1.39596256088849e-128	0.698803644596663	0.586	0.23	1.01013246868452e-123	MacAlv_FABP4hi	CTSA	AdamsEtAl
1.58548849134818e-128	0.530454346513091	0.566	0.212	1.14727532722445e-123	MacAlv_FABP4hi	ACYP2	AdamsEtAl
3.19833093541984e-128	0.733203605796795	0.921	0.626	2.31434424817915e-123	MacAlv_FABP4hi	ITM2B	AdamsEtAl
6.08028488977078e-128	0.877224895702255	0.759	0.389	4.39975494908704e-123	MacAlv_FABP4hi	HLA-DRB6	AdamsEtAl
2.05703760621183e-126	0.702150426318538	0.956	0.589	1.48849298223095e-121	MacAlv_FABP4hi	FCER1G	AdamsEtAl
6.10921611673915e-125	0.588344192463575	0.6	0.244	4.42068987423362e-120	MacAlv_FABP4hi	TGOLN2	AdamsEtAl
7.4220068438926e-125	0.66572501168926	0.766	0.369	5.37063837230912e-120	MacAlv_FABP4hi	CD164	AdamsEtAl
8.76807938534677e-125	0.504997995022416	0.617	0.241	6.34466992403077e-120	MacAlv_FABP4hi	ARHGAP10	AdamsEtAl
5.32302300198073e-124	0.54808249724437	0.541	0.204	3.85179267446328e-119	MacAlv_FABP4hi	CYB5R3	AdamsEtAl
9.80240444894412e-124	0.649200311429401	0.677	0.299	7.09311788330045e-119	MacAlv_FABP4hi	HEXB	AdamsEtAl
2.32290265705164e-123	0.625319863975621	0.859	0.459	1.68087559166914e-118	MacAlv_FABP4hi	EML4	AdamsEtAl
2.86075064830656e-123	0.77951292326975	0.835	0.483	2.07006777662111e-118	MacAlv_FABP4hi	RPS27L	AdamsEtAl
1.20632106872315e-122	0.622907363840586	0.692	0.313	8.72905988538758e-118	MacAlv_FABP4hi	PEBP1	AdamsEtAl
8.49652613789272e-121	0.614650905324095	0.613	0.257	6.14817127864055e-116	MacAlv_FABP4hi	SNX2	AdamsEtAl
4.18046876466896e-120	0.510159673852007	0.582	0.23	3.02502900280211e-115	MacAlv_FABP4hi	TMED5	AdamsEtAl
7.59368840571804e-120	0.667707959057182	0.785	0.386	5.49486886726163e-115	MacAlv_FABP4hi	PLIN2	AdamsEtAl
1.7589588146355e-119	0.655181869806972	0.83	0.425	1.2728001878584e-114	MacAlv_FABP4hi	ASAH1	AdamsEtAl
2.59880960571475e-119	0.724634878088748	0.787	0.396	1.88052461879125e-114	MacAlv_FABP4hi	RGCC	AdamsEtAl
1.18573843353889e-118	0.618023065560942	0.642	0.272	8.58012187893075e-114	MacAlv_FABP4hi	MNDA	AdamsEtAl
3.42086105617981e-118	0.562992560649753	0.652	0.281	2.47536926886227e-113	MacAlv_FABP4hi	SCP2	AdamsEtAl
2.02981755844389e-117	0.718560825740571	0.876	0.502	1.46879628346558e-112	MacAlv_FABP4hi	SDCBP	AdamsEtAl
1.38122960758432e-116	0.597916679023243	0.671	0.297	9.9947155634409e-112	MacAlv_FABP4hi	MTPN	AdamsEtAl
7.84769432733167e-116	0.737462792274624	0.947	0.653	5.67867009220047e-111	MacAlv_FABP4hi	S100A10	AdamsEtAl
1.18980963041281e-115	0.585223513110662	0.736	0.346	8.6095814666301e-111	MacAlv_FABP4hi	PDE8A	AdamsEtAl
2.98090697657689e-115	0.581952781328975	0.677	0.304	2.1570140973208e-110	MacAlv_FABP4hi	VASP	AdamsEtAl
4.40432967921989e-115	0.561327867911026	0.6	0.247	3.1870169991803e-110	MacAlv_FABP4hi	MOB3B	AdamsEtAl
1.45856026220472e-114	0.747920099488046	0.867	0.497	1.05542879133395e-109	MacAlv_FABP4hi	CEBPB	AdamsEtAl
4.24456660688723e-114	0.523741048364788	0.584	0.239	3.07141084240967e-109	MacAlv_FABP4hi	CHP1	AdamsEtAl
1.46240599812726e-113	0.645444438013701	0.77	0.368	1.05821160430487e-108	MacAlv_FABP4hi	RASGEF1B	AdamsEtAl
1.5384364548062e-113	0.54536684118432	0.609	0.256	1.11322800306232e-108	MacAlv_FABP4hi	PDLIM5	AdamsEtAl
1.92850175246472e-113	0.523024250940499	0.709	0.32	1.395483153101e-108	MacAlv_FABP4hi	ARHGAP18	AdamsEtAl
5.47253332417565e-112	0.566377907396268	0.639	0.275	3.95997983870674e-107	MacAlv_FABP4hi	ARL4A	AdamsEtAl
9.96982623258439e-112	0.745804280435126	0.696	0.33	7.21426596016039e-107	MacAlv_FABP4hi	GSN	AdamsEtAl
1.45292042294302e-111	0.594214164948198	0.641	0.284	1.0513477472458e-106	MacAlv_FABP4hi	GNB2	AdamsEtAl
1.48871591671873e-109	0.500170817306967	0.595	0.249	1.07724972449684e-104	MacAlv_FABP4hi	DECR1	AdamsEtAl
3.78311333217753e-109	0.642099366256669	0.994	0.985	2.73749863829698e-104	MacAlv_FABP4hi	MT-ND2	AdamsEtAl
1.27969436262387e-108	0.524043092069779	0.528	0.207	9.25999637738257e-104	MacAlv_FABP4hi	MTHFD1L	AdamsEtAl
1.46986455534327e-106	0.579310095650166	0.756	0.373	1.06360869089194e-101	MacAlv_FABP4hi	SAMHD1	AdamsEtAl
3.61785916545838e-106	0.677888189268515	0.813	0.468	2.61791907071734e-101	MacAlv_FABP4hi	NDUFS5	AdamsEtAl
8.43701567782742e-106	0.509015614271583	0.529	0.21	6.1051089146327e-101	MacAlv_FABP4hi	HMOX1	AdamsEtAl
7.32502584433444e-105	0.546019271935566	0.622	0.274	5.30046195121884e-100	MacAlv_FABP4hi	EFHD2	AdamsEtAl
8.34680139832683e-105	0.643685913615795	0.824	0.472	6.03982895984328e-100	MacAlv_FABP4hi	NDUFB1	AdamsEtAl
1.75128847510866e-104	0.651988806081426	0.929	0.634	1.26724985347338e-99	MacAlv_FABP4hi	TXNIP	AdamsEtAl
2.81055452984945e-104	0.551602687661376	0.644	0.291	2.03374536334436e-99	MacAlv_FABP4hi	HCK	AdamsEtAl
3.46703556578808e-104	0.611001295770189	0.997	0.997	2.50878160575991e-99	MacAlv_FABP4hi	MT-CO2	AdamsEtAl
6.35662495771947e-104	0.751886421063522	0.901	0.657	4.59971738565539e-99	MacAlv_FABP4hi	YBX1	AdamsEtAl
3.31370818237897e-103	0.502268164796414	0.401	0.138	2.39783237785125e-98	MacAlv_FABP4hi	IFI6	AdamsEtAl
1.16583326234365e-102	0.528653819714854	0.562	0.235	8.43608606964488e-98	MacAlv_FABP4hi	EVI5	AdamsEtAl
4.86078894953075e-102	0.611327351113842	0.928	0.589	3.51731549176994e-97	MacAlv_FABP4hi	GPX1	AdamsEtAl
3.86955885108877e-101	0.753435743165532	0.944	0.716	2.80005148023634e-96	MacAlv_FABP4hi	LAPTM5	AdamsEtAl
9.46734502188746e-101	0.726932185713479	0.54	0.227	6.85066553128799e-96	MacAlv_FABP4hi	ISG15	AdamsEtAl
1.05757372429031e-100	0.672215982438469	0.858	0.518	7.65270922633709e-96	MacAlv_FABP4hi	DOCK8	AdamsEtAl
1.46148625084934e-100	0.593045531963568	0.999	0.997	1.05754606597709e-95	MacAlv_FABP4hi	MT-CO1	AdamsEtAl
3.45121470502711e-99	0.643847797867132	0.867	0.54	2.49733347270466e-94	MacAlv_FABP4hi	RAC1	AdamsEtAl
1.34634387517807e-97	0.532727078345504	0.579	0.255	9.74227891517602e-93	MacAlv_FABP4hi	ABL2	AdamsEtAl
1.95879731252164e-97	0.534780281664937	0.678	0.326	1.41740532331379e-92	MacAlv_FABP4hi	AKIRIN2	AdamsEtAl
1.42406424425593e-96	0.660647273651847	0.906	0.592	1.03046712778603e-91	MacAlv_FABP4hi	CD63	AdamsEtAl
2.0341568688358e-95	0.668573582666248	0.919	0.6	1.47193625185827e-90	MacAlv_FABP4hi	CDC42	AdamsEtAl
2.00682498620332e-94	0.621957623020888	0.712	0.377	1.45215862826658e-89	MacAlv_FABP4hi	DYNLL1	AdamsEtAl
1.00568268755124e-93	0.542573773623359	0.635	0.304	7.2772204953895e-89	MacAlv_FABP4hi	LAMTOR1	AdamsEtAl
1.74417218860495e-93	0.606666814836609	0.849	0.509	1.26210043739642e-88	MacAlv_FABP4hi	TMBIM6	AdamsEtAl
1.91480718384179e-92	0.509192680787654	0.692	0.341	1.38557362629976e-87	MacAlv_FABP4hi	C4orf48	AdamsEtAl
2.81620053857783e-92	0.52442908898388	0.713	0.355	2.0378308717203e-87	MacAlv_FABP4hi	CANX	AdamsEtAl
8.50599771965397e-92	0.512671302051192	0.372	0.131	6.15502500991881e-87	MacAlv_FABP4hi	LINC00278	AdamsEtAl
2.23860722981531e-91	0.63139454955011	0.748	0.414	1.61987857756666e-86	MacAlv_FABP4hi	UQCR10	AdamsEtAl
4.14806839005947e-91	0.695088792974326	0.804	0.494	3.00158376773093e-86	MacAlv_FABP4hi	PSMA7	AdamsEtAl
5.95379931340153e-91	0.505797995098029	0.606	0.279	4.30822872117048e-86	MacAlv_FABP4hi	LAMTOR2	AdamsEtAl
1.27780344246582e-90	0.556885037621906	0.956	0.746	9.24631349002692e-86	MacAlv_FABP4hi	SH3BGRL3	AdamsEtAl
2.3568767454072e-90	0.645554583891247	0.819	0.509	1.7054595817441e-85	MacAlv_FABP4hi	VAMP8	AdamsEtAl
1.27652064779276e-88	0.580438462631544	0.405	0.155	9.23703105949316e-84	MacAlv_FABP4hi	PKP2	AdamsEtAl
3.48711750706374e-88	0.534307677491292	0.666	0.335	2.5233130992864e-83	MacAlv_FABP4hi	ATOX1	AdamsEtAl
4.12286922109312e-88	0.694256146017	0.908	0.567	2.98334939707519e-83	MacAlv_FABP4hi	CTNNB1	AdamsEtAl
2.76794556181724e-87	0.606062470461374	0.938	0.685	2.00291308798658e-82	MacAlv_FABP4hi	LRRFIP1	AdamsEtAl
4.34009694125924e-87	0.560625601841002	0.996	0.991	3.1405375476646e-82	MacAlv_FABP4hi	MT-CO3	AdamsEtAl
6.55719577588811e-86	0.627180709952751	0.964	0.831	4.74485243539039e-81	MacAlv_FABP4hi	MT-ND5	AdamsEtAl
1.67869524502598e-85	0.529344485102567	0.767	0.42	1.21472066625325e-80	MacAlv_FABP4hi	RAB10	AdamsEtAl
1.62720145569055e-83	0.599764684437847	0.837	0.506	1.17745924535224e-78	MacAlv_FABP4hi	TAGLN2	AdamsEtAl
7.99344091829847e-82	0.540467117804518	0.466	0.197	5.78413378288996e-77	MacAlv_FABP4hi	GBE1	AdamsEtAl
3.30280328551233e-79	0.527962496801883	0.86	0.537	2.38994148542957e-74	MacAlv_FABP4hi	RTN4	AdamsEtAl
4.85286887980533e-79	0.529719910341687	0.985	0.956	3.51158445011593e-74	MacAlv_FABP4hi	MT-ND1	AdamsEtAl
1.77425181280803e-78	0.72855088576061	0.747	0.449	1.28386635426602e-73	MacAlv_FABP4hi	HLA-DRB5	AdamsEtAl
2.63074479525707e-78	0.510329294736405	0.695	0.364	1.90363324129597e-73	MacAlv_FABP4hi	GNAI2	AdamsEtAl
1.58853322878425e-77	0.648551432455793	0.835	0.564	1.14947852968057e-72	MacAlv_FABP4hi	PPDPF	AdamsEtAl
2.89882568240435e-77	0.51123344038357	0.967	0.738	2.09761925204461e-72	MacAlv_FABP4hi	S100A4	AdamsEtAl
5.63530992105178e-75	0.503350774751003	0.785	0.449	4.07776661197228e-70	MacAlv_FABP4hi	ATP6V0B	AdamsEtAl
1.33973127185674e-72	0.547859560821712	0.962	0.786	9.69442945628256e-68	MacAlv_FABP4hi	MYL6	AdamsEtAl
6.71229182636933e-60	0.550969640138643	0.386	0.173	4.85708148847911e-55	MacAlv_FABP4hi	IAH1	AdamsEtAl
1.10964186381337e-53	0.644258668722556	0.431	0.207	8.02947949073994e-49	MacAlv_FABP4hi	MT-TV	AdamsEtAl
3.07839808440825e-51	0.594986177558387	0.439	0.208	2.22755963785866e-46	MacAlv_FABP4hi	MTND2P28	AdamsEtAl
9.15473495922136e-49	0.702711108706518	0.245	0.097	6.62445776384217e-44	MacAlv_FABP4hi	CCL20	AdamsEtAl
2.22180354508732e-39	0.614204442007524	0.408	0.216	1.60771926326064e-34	MacAlv_FABP4hi	GPS2	AdamsEtAl
0	4.24489671902018	0.874	0.068	0	NK	GNLY	AdamsEtAl
0	4.11023975830802	0.929	0.116	0	NK	NKG7	AdamsEtAl
0	3.92304095299261	0.633	0.197	0	NK	CCL3	AdamsEtAl
0	3.71155654197986	0.828	0.176	0	NK	CCL4	AdamsEtAl
0	3.4594597932411	0.915	0.109	0	NK	CD247	AdamsEtAl
0	3.13339001501084	0.697	0.036	0	NK	PRF1	AdamsEtAl
0	3.05655761081235	0.804	0.091	0	NK	KLRD1	AdamsEtAl
0	2.94852573500673	0.588	0.015	0	NK	FGFBP2	AdamsEtAl
0	2.72927349671906	0.861	0.1	0	NK	GZMB	AdamsEtAl
0	2.72709137398177	0.608	0.055	0	NK	SPON2	AdamsEtAl
0	2.69694007872218	0.725	0.063	0	NK	KLRB1	AdamsEtAl
0	2.69393264328277	0.729	0.117	0	NK	CCL5	AdamsEtAl
0	2.67861627860729	0.561	0.011	0	NK	KLRF1	AdamsEtAl
0	2.49252573262297	0.537	0.06	0	NK	YES1	AdamsEtAl
0	2.49154633015343	0.728	0.161	0	NK	CST7	AdamsEtAl
0	2.48847873059868	0.743	0.217	0	NK	AOAH	AdamsEtAl
0	2.44438949102221	0.698	0.176	0	NK	CARD11	AdamsEtAl
0	2.40775532377255	0.749	0.263	0	NK	GNG2	AdamsEtAl
0	2.34589064764554	0.616	0.088	0	NK	CTSW	AdamsEtAl
0	2.33804365814242	0.649	0.121	0	NK	MCTP2	AdamsEtAl
0	2.32820925097918	0.57	0.052	0	NK	GZMA	AdamsEtAl
0	2.18047860630736	0.651	0.1	0	NK	CD7	AdamsEtAl
0	2.14271802968876	0.445	0.042	0	NK	APBA2	AdamsEtAl
0	2.06220030248519	0.443	0.062	0	NK	TXK	AdamsEtAl
0	1.97197814366229	0.415	0.04	0	NK	PYHIN1	AdamsEtAl
0	1.94423792552009	0.84	0.372	0	NK	FYN	AdamsEtAl
0	1.89428746381457	0.428	0.062	0	NK	HOPX	AdamsEtAl
0	1.88664550613554	0.386	0.043	0	NK	GZMH	AdamsEtAl
0	1.87977150872161	0.467	0.051	0	NK	KLRK1-AS1	AdamsEtAl
0	1.86597705814417	0.373	0.054	0	NK	SLA2	AdamsEtAl
0	1.81131393783607	0.402	0.047	0	NK	CLIC3	AdamsEtAl
0	1.80580540803127	0.942	0.539	0	NK	SYTL3	AdamsEtAl
0	1.7604847791847	0.412	0.075	0	NK	C1orf21	AdamsEtAl
0	1.56257286583574	0.32	0.028	0	NK	GZMM	AdamsEtAl
0	1.48741956875375	0.246	0.006	0	NK	SH2D1B	AdamsEtAl
0	1.48470948801995	0.235	0.02	0	NK	KLRC1	AdamsEtAl
0	1.27680044412101	0.217	0.006	0	NK	S1PR5	AdamsEtAl
0	1.26770467922378	0.235	0.014	0	NK	TRDC	AdamsEtAl
0	1.213442389343	0.205	0.007	0	NK	NCR1	AdamsEtAl
0	1.20291367191327	0.195	0.01	0	NK	ADGRG1	AdamsEtAl
0	1.11002236970248	0.179	0.01	0	NK	FCRL6	AdamsEtAl
0	0.969516414155413	0.151	0.005	0	NK	PTGDR	AdamsEtAl
0	0.909119806666882	0.121	0.002	0	NK	KIR2DS4	AdamsEtAl
0	0.761056522000742	0.101	0.001	0	NK	KIR3DL1	AdamsEtAl
1.3601264530259e-306	1.5551031291748	0.31	0.04	9.84201102674075e-302	NK	LINC00299	AdamsEtAl
3.17069888889109e-306	1.28146060632886	0.219	0.018	2.29434942299048e-301	NK	DTHD1	AdamsEtAl
4.49030132303125e-306	2.28611063134627	0.255	0.026	3.24922694035864e-301	NK	AC015849.1	AdamsEtAl
6.6187342835981e-306	1.85244148424766	0.24	0.023	4.78938231495442e-301	NK	LINGO2	AdamsEtAl
3.07296681077535e-304	2.44723533169175	0.537	0.146	2.22362951394515e-299	NK	CMC1	AdamsEtAl
1.99617233391371e-299	2.04305787960628	0.741	0.313	1.4444502625433e-294	NK	PRKCH	AdamsEtAl
2.62851934251612e-298	2.07916936090849	0.715	0.275	1.90202288143809e-293	NK	CEMIP2	AdamsEtAl
4.93659967979529e-290	0.824236214571339	0.112	0.003	3.57217289429667e-285	NK	KIR2DL4	AdamsEtAl
5.57162864493199e-280	1.51966264528548	0.314	0.046	4.03168620375923e-275	NK	SAMD3	AdamsEtAl
4.69133651272107e-278	1.74373576372935	0.417	0.084	3.3946980139701e-273	NK	NCALD	AdamsEtAl
2.08458284448721e-265	1.36768104464418	0.266	0.034	1.50842499209939e-260	NK	YPEL1	AdamsEtAl
6.36433997742926e-264	1.59873586576431	0.547	0.146	4.60530005106759e-259	NK	SKAP1	AdamsEtAl
8.12590762502169e-254	1.12838517048042	0.191	0.017	5.87998801654195e-249	NK	NCR3	AdamsEtAl
1.46162624639134e-250	1.46747580138499	0.261	0.035	1.05764736815124e-245	NK	MYBL1	AdamsEtAl
7.67400647966597e-249	1.40627725271969	0.175	0.014	5.5529878287511e-244	NK	AC243829.2	AdamsEtAl
4.27293657807218e-246	1.5642487051326	0.337	0.059	3.09193963725881e-241	NK	SCML4	AdamsEtAl
1.09434366607066e-245	1.2562065925347	0.224	0.025	7.91878020205389e-241	NK	LINC00861	AdamsEtAl
3.91329061601818e-245	1.56482019785921	0.475	0.119	2.83169622265691e-240	NK	ETS1	AdamsEtAl
3.58495657936849e-244	0.957413253033531	0.166	0.013	2.59411043039683e-239	NK	TBX21	AdamsEtAl
2.08663292718787e-234	1.7020550261822	0.402	0.094	1.50990845244242e-229	NK	SYNE1	AdamsEtAl
1.86503360031837e-232	1.86018464485549	0.727	0.363	1.34955696352637e-227	NK	PITPNC1	AdamsEtAl
3.85270669737792e-229	1.42874798632588	0.258	0.038	2.78785709328964e-224	NK	CEP78	AdamsEtAl
6.18786662861534e-226	1.79889577080789	0.582	0.206	4.47760217113234e-221	NK	RUNX3	AdamsEtAl
9.94192031635344e-223	1.4591280710581	0.245	0.035	7.19407296011652e-218	NK	PDGFD	AdamsEtAl
2.58188854267633e-221	1.32507993737331	0.241	0.034	1.86828036836602e-216	NK	OSBPL5	AdamsEtAl
5.14255580430045e-219	1.56601303748293	0.275	0.045	3.72120480554985e-214	NK	AC016074.2	AdamsEtAl
1.41481469327977e-218	0.873388137291899	0.13	0.008	1.02377406020417e-213	NK	AC024028.1	AdamsEtAl
1.66061490555034e-218	1.6853609575281	0.673	0.278	1.20163755180528e-213	NK	STAT4	AdamsEtAl
3.01212165720405e-214	1.29952647592059	0.325	0.06	2.17960135236942e-209	NK	TRBC1	AdamsEtAl
6.59351249020281e-209	1.04375106202702	0.169	0.017	4.77113157303566e-204	NK	PRSS23	AdamsEtAl
1.53572616446661e-205	1.654705759715	0.708	0.298	1.11126680986968e-200	NK	CD69	AdamsEtAl
4.02333464049225e-205	1.66114181742387	0.678	0.31	2.9113251792066e-200	NK	CNOT6L	AdamsEtAl
7.98041667984474e-202	1.59909239484868	0.499	0.16	5.77470931370245e-197	NK	PLAC8	AdamsEtAl
5.5992999669864e-197	1.42453458251961	0.285	0.053	4.05170944911103e-192	NK	TGFBR3	AdamsEtAl
1.43974762268221e-192	1.80909954570742	0.693	0.395	1.04181577724908e-187	NK	PIP4K2A	AdamsEtAl
3.41611675506104e-190	1.60526107446163	0.715	0.421	2.47193624512972e-185	NK	PPP2R5C	AdamsEtAl
5.84426265007787e-179	1.11570923839772	0.221	0.034	4.22896689622285e-174	NK	SH2D2A	AdamsEtAl
1.01793111301181e-172	1.40911442309218	0.647	0.305	7.36585132686477e-168	NK	PARP8	AdamsEtAl
4.69577442284504e-171	1.66066889899939	0.438	0.149	3.3979093301149e-166	NK	BIN2	AdamsEtAl
9.40132545828758e-171	1.01305144416011	0.186	0.025	6.80289311487147e-166	NK	ZAP70	AdamsEtAl
3.44558161942152e-169	1.03161771841129	0.143	0.015	2.49325731562961e-164	NK	MYOM2	AdamsEtAl
1.86723927105247e-168	0.845128751303427	0.995	0.982	1.35115300892628e-163	NK	B2M	AdamsEtAl
4.41508651339577e-168	1.03822798413216	0.192	0.027	3.19480075195831e-163	NK	IL2RB	AdamsEtAl
1.11982082298185e-161	1.23276819878852	0.227	0.041	8.10313545717894e-157	NK	TTC38	AdamsEtAl
3.9876850590045e-153	1.8826123497893	0.544	0.244	2.88552878554625e-148	NK	DUSP2	AdamsEtAl
3.12733331893378e-150	1.4594869426939	0.399	0.128	2.26296966291367e-145	NK	KLF12	AdamsEtAl
1.74006268835616e-146	1.27767248600949	0.425	0.141	1.2591267619214e-141	NK	SYNE2	AdamsEtAl
1.2055047327164e-145	1.62973038918039	0.352	0.105	8.72315279640911e-141	NK	BNC2	AdamsEtAl
1.02738460245412e-144	0.730991875502956	0.121	0.012	7.43425772181822e-140	NK	KLRC4-KLRK1	AdamsEtAl
3.04815793646664e-144	0.881748821568899	0.147	0.018	2.20567756440662e-139	NK	NCAM1	AdamsEtAl
1.95479153821394e-142	0.792032447029448	0.132	0.015	1.41450670496699e-137	NK	TMIGD2	AdamsEtAl
1.44541911029401e-135	1.33832032408851	0.554	0.26	1.04591972239985e-130	NK	ISG20	AdamsEtAl
4.0000869225193e-131	1.35499432441342	0.644	0.367	2.89450289800419e-126	NK	CBLB	AdamsEtAl
3.36461012183081e-128	1.01475201183375	0.885	0.789	2.43466553025799e-123	NK	HLA-C	AdamsEtAl
2.05654068684526e-126	1.11279245984039	0.353	0.106	1.4881334064081e-121	NK	CD96	AdamsEtAl
1.44025773248355e-124	0.778744626742584	0.121	0.014	1.04218489780242e-119	NK	SHISA9	AdamsEtAl
1.03719333679475e-123	1.27794647925114	0.275	0.075	7.50523470438051e-119	NK	HSH2D	AdamsEtAl
8.42467323929861e-123	0.903643127771242	0.906	0.832	6.09617780268887e-118	NK	HLA-A	AdamsEtAl
1.38543672761436e-122	2.75017470591022	0.298	0.087	1.00251587046903e-117	NK	CCL4L2	AdamsEtAl
8.52218545377682e-121	1.13838543667554	0.771	0.662	6.16673861620744e-116	NK	HLA-E	AdamsEtAl
8.73330204123747e-121	1.24248683228613	0.457	0.179	6.31950469005984e-116	NK	RORA	AdamsEtAl
1.37397232787659e-117	1.02631045430028	0.159	0.026	9.94220116174783e-113	NK	LAIR2	AdamsEtAl
1.41144483754192e-116	1.16838374753562	0.236	0.057	1.02133559889371e-111	NK	PPP2R2B	AdamsEtAl
2.53590465673283e-112	1.46805923842042	0.469	0.225	1.83500596865844e-107	NK	AKNA	AdamsEtAl
3.90756812492261e-111	1.11754642924971	0.145	0.023	2.82755537087525e-106	NK	IFNG	AdamsEtAl
4.6008991552184e-111	1.41887708806074	0.51	0.264	3.32925663770759e-106	NK	FCGR3A	AdamsEtAl
9.70390989317052e-111	1.22459484721294	0.303	0.096	7.02184623779712e-106	NK	PTPN4	AdamsEtAl
1.25864503582753e-109	0.88853873777686	0.147	0.024	9.10768134375161e-105	NK	ADGRG5	AdamsEtAl
4.54889228969323e-107	0.80625815538157	0.941	0.898	3.29162394974492e-102	NK	HLA-B	AdamsEtAl
2.93949216384711e-105	1.36867072211458	0.396	0.161	2.12704592468141e-100	NK	PRKX	AdamsEtAl
2.59085403718417e-103	1.33754245926652	0.618	0.413	1.87476788984683e-98	NK	CCND3	AdamsEtAl
3.79905418903308e-101	0.785477607659377	0.11	0.015	2.74903360172623e-96	NK	COLQ	AdamsEtAl
4.36296749899816e-101	1.26311925868954	0.33	0.121	3.15708691195006e-96	NK	PLAAT4	AdamsEtAl
2.26351978213603e-100	0.825909894966638	0.129	0.02	1.63790554955146e-95	NK	AF165147.1	AdamsEtAl
3.25525803502753e-100	1.4112365766675	0.311	0.111	2.35553726672627e-95	NK	DIP2A	AdamsEtAl
1.52969889896656e-98	0.903073335009475	0.162	0.032	1.10690542028119e-93	NK	ABCB1	AdamsEtAl
4.0319416268585e-98	1.13849185849563	0.276	0.089	2.91755328061108e-93	NK	CHST12	AdamsEtAl
7.60079653950518e-97	1.444907369109	0.5	0.27	5.50001238395134e-92	NK	VAV3	AdamsEtAl
4.42944747388139e-95	0.943947555585225	0.205	0.051	3.20519248657531e-90	NK	LINC02384	AdamsEtAl
1.78980154129231e-90	1.12498854464497	0.139	0.025	1.29511829329453e-85	NK	XCL2	AdamsEtAl
3.12011110981666e-90	1.31744016773208	0.362	0.157	2.25774360017443e-85	NK	SORL1	AdamsEtAl
1.39675911495484e-86	1.2364490540127	0.34	0.138	1.01070886317247e-81	NK	NFATC2	AdamsEtAl
2.2513916415214e-86	0.932334077852418	0.78	0.689	1.6291295057213e-81	NK	PTPRC	AdamsEtAl
2.57217984534797e-83	1.19700344503872	0.386	0.175	1.86125505789225e-78	NK	SLC38A1	AdamsEtAl
9.04236204098382e-82	1.15584385752046	0.591	0.4	6.5431435964763e-77	NK	IKZF1	AdamsEtAl
1.03546537650687e-79	1.28543338205654	0.375	0.173	7.49273101094133e-75	NK	RASA3	AdamsEtAl
4.74076635615962e-79	0.999803230217499	0.205	0.06	3.43046594298066e-74	NK	MATK	AdamsEtAl
2.22424440325228e-77	0.768516951778693	0.842	0.772	1.60948549263739e-72	NK	BTG1	AdamsEtAl
1.1592254199241e-76	1.34340446951587	0.459	0.264	8.38827106111277e-72	NK	RNF115	AdamsEtAl
1.20937463372884e-75	1.29570189254871	0.332	0.145	8.75115578712524e-71	NK	RAP1GAP2	AdamsEtAl
6.38018159670762e-75	1.06616162975425	0.232	0.078	4.6167632051936e-70	NK	MVD	AdamsEtAl
1.55887074511321e-74	1.4669954803132	0.392	0.201	1.12801445987137e-69	NK	MAPRE2	AdamsEtAl
1.99286744548757e-73	1.30990330363736	0.48	0.302	1.44205881222926e-68	NK	GPATCH8	AdamsEtAl
4.60567096964262e-73	2.33449858915224	0.206	0.064	3.3327095703431e-68	NK	CCL3L3	AdamsEtAl
1.26998748437327e-72	1.28489198328388	0.349	0.171	9.1897564356734e-68	NK	APMAP	AdamsEtAl
2.57453794885941e-71	1.23699765026482	0.412	0.227	1.86296140517416e-66	NK	PCED1B-AS1	AdamsEtAl
3.42389142188886e-70	1.09456887527714	0.259	0.098	2.477562071793e-65	NK	PXN	AdamsEtAl
1.78976349271709e-69	1.20308081497885	0.25	0.095	1.29509076096501e-64	NK	IGFBP7	AdamsEtAl
1.85175123895526e-69	0.582120987460321	0.1	0.017	1.33994571402041e-64	NK	TRGC1	AdamsEtAl
7.33159767598438e-69	0.94080069230123	0.68	0.573	5.30521739431906e-64	NK	LITAF	AdamsEtAl
8.32340898463593e-69	0.858065316473708	0.157	0.041	6.02290197537241e-64	NK	GIMAP7	AdamsEtAl
3.07553863090373e-68	1.17593003602345	0.516	0.326	2.22549050870824e-63	NK	ZBTB16	AdamsEtAl
3.07798172754918e-68	1.14379546260959	0.466	0.282	2.22725835787186e-63	NK	EVL	AdamsEtAl
5.34310712538423e-68	1.05395694325474	0.612	0.463	3.86632574699928e-63	NK	IQGAP2	AdamsEtAl
7.48389848438122e-68	1.00544701050097	0.305	0.128	5.41542378228309e-63	NK	ATP8A1	AdamsEtAl
2.83081815853138e-67	1.22043882597057	0.512	0.343	2.04840832769489e-62	NK	RASA2	AdamsEtAl
8.72123853754819e-67	0.923351515074148	0.319	0.135	6.31077541815525e-62	NK	PLCB1	AdamsEtAl
1.49844520633372e-66	0.989868979972151	0.424	0.217	1.08428993575514e-61	NK	PPP1R16B	AdamsEtAl
2.78350668470002e-65	0.922042988354717	0.762	0.643	2.01417327211578e-60	NK	TXNIP	AdamsEtAl
3.37978214166901e-65	1.13205208821587	0.58	0.446	2.44564415553311e-60	NK	HCST	AdamsEtAl
8.33956616518755e-65	1.06644437579571	0.594	0.457	6.03459347279136e-60	NK	TNRC6B	AdamsEtAl
1.73394773139039e-64	0.784606560487855	0.16	0.044	1.2547019179114e-59	NK	LBH	AdamsEtAl
4.51168934011472e-64	0.735081339010143	0.141	0.035	3.26470352340041e-59	NK	ZBP1	AdamsEtAl
6.63638191335791e-64	0.915739951899769	0.192	0.06	4.80215231632491e-59	NK	PRKCQ	AdamsEtAl
6.25524394638805e-62	1.18772750356235	0.446	0.273	4.52635707204586e-57	NK	PPP3CC	AdamsEtAl
3.6185507484232e-59	1.01351613405726	0.225	0.083	2.61841950706651e-54	NK	CD226	AdamsEtAl
4.80630731169696e-59	1.04145720036467	0.154	0.044	3.47789203381704e-54	NK	GNAL	AdamsEtAl
6.29863150793736e-59	0.960955168848964	0.137	0.036	4.55775274545856e-54	NK	LINC01505	AdamsEtAl
3.56901207715004e-58	1.19968867042911	0.469	0.321	2.58257282914654e-53	NK	MAPK1	AdamsEtAl
4.39359808168005e-58	0.938252290580365	0.177	0.057	3.1792515078845e-53	NK	TMEM71	AdamsEtAl
1.09170724513474e-57	0.84891663401503	0.162	0.049	7.89970279651948e-53	NK	GTF3C1	AdamsEtAl
3.637094609944e-57	0.956975887619884	0.333	0.164	2.63183803070158e-52	NK	PIK3IP1	AdamsEtAl
5.82046914210249e-57	1.17538407345873	0.467	0.311	4.21174967591678e-52	NK	CDK17	AdamsEtAl
3.26493937046911e-56	0.732013972273728	0.19	0.061	2.36254277786516e-51	NK	LINC01871	AdamsEtAl
8.36584173758862e-56	0.972898153557515	0.21	0.078	6.0536067397365e-51	NK	GK5	AdamsEtAl
3.71060360728556e-55	1.20992986336893	0.399	0.24	2.6850298762679e-50	NK	TFDP2	AdamsEtAl
4.67716935660996e-55	0.758811876686986	0.163	0.049	3.38444651813653e-50	NK	IL12RB2	AdamsEtAl
7.16800279497302e-55	0.979129112592901	0.662	0.594	5.18683850247043e-50	NK	SSH2	AdamsEtAl
3.40693151928089e-54	1.21869207235884	0.458	0.32	2.46528971666685e-49	NK	MYO1F	AdamsEtAl
3.64405966952055e-53	0.749106036258371	0.194	0.067	2.63687801746176e-48	NK	LCK	AdamsEtAl
6.50527674103855e-53	0.953311744258899	0.201	0.075	4.70728330258291e-48	NK	TSPOAP1-AS1	AdamsEtAl
1.23106401017795e-52	0.792290715597726	0.692	0.668	8.90810228404865e-48	NK	RBM39	AdamsEtAl
2.72726050292933e-52	0.759828952314128	0.17	0.055	1.97347297252469e-47	NK	RRAS2	AdamsEtAl
3.01895281139798e-52	0.741247275097826	0.717	0.653	2.18454444385569e-47	NK	UBB	AdamsEtAl
1.02718652435803e-51	0.75597591224987	0.674	0.55	7.43282440890716e-47	NK	ID2	AdamsEtAl
3.57761970391316e-50	1.14783258246288	0.366	0.212	2.5888013939486e-45	NK	CRY1	AdamsEtAl
1.10222360314965e-49	0.690401818301863	0.157	0.049	7.97580021475117e-45	NK	SYTL2	AdamsEtAl
1.24726024167299e-49	0.68261647605598	0.265	0.111	9.02529983476994e-45	NK	ITK	AdamsEtAl
1.58913533390399e-49	1.03678227196998	0.183	0.066	1.14991421896627e-44	NK	AC243829.4	AdamsEtAl
3.2593555467664e-49	0.563262908028231	0.102	0.024	2.35850226719564e-44	NK	SLFN12L.1	AdamsEtAl
2.47878932257237e-48	0.98767912284689	0.289	0.141	1.79367674170659e-43	NK	TRERF1	AdamsEtAl
9.64048844565424e-48	0.863730375627312	0.162	0.054	6.97595384415987e-43	NK	ABLIM1	AdamsEtAl
1.04821323050783e-47	0.730071609247853	0.139	0.042	7.58497575727773e-43	NK	ZNF600	AdamsEtAl
2.36533629105547e-47	0.675202369001798	0.118	0.032	1.71158099357065e-42	NK	TSPAN32	AdamsEtAl
3.8364079319103e-47	0.952848204001077	0.331	0.177	2.77606314360961e-42	NK	PTPN22	AdamsEtAl
1.46983632745188e-45	1.02882068108865	0.279	0.142	1.06358826490745e-40	NK	ITGAL	AdamsEtAl
6.96498177101001e-45	0.952204486107917	0.129	0.039	5.03993045932056e-40	NK	ZNF540	AdamsEtAl
1.71198039750275e-44	0.784685379027797	0.174	0.064	1.23880613543697e-39	NK	SIDT1	AdamsEtAl
2.59865238507271e-44	0.815000562121829	0.218	0.09	1.88041085236246e-39	NK	IKZF3	AdamsEtAl
2.94129083828812e-44	0.77276227596548	0.23	0.099	2.12834746349367e-39	NK	C12orf75	AdamsEtAl
5.34929385831877e-44	0.637399358576703	0.133	0.041	3.87080252881805e-39	NK	FCMR	AdamsEtAl
1.60634404117869e-43	1.09205856529373	0.345	0.208	1.16236661163731e-38	NK	ATM	AdamsEtAl
2.07355496009514e-42	0.855147531673854	0.613	0.542	1.50044510467444e-37	NK	RABGAP1L	AdamsEtAl
6.08122015853561e-42	0.872342596033017	0.139	0.047	4.40043171891795e-37	NK	MIR646HG	AdamsEtAl
1.47113671693134e-41	0.848498495845366	0.652	0.615	1.06452923973868e-36	NK	MYL12A	AdamsEtAl
2.2311371867983e-41	0.70488215098006	0.627	0.54	1.61447317973912e-36	NK	CDC42SE2	AdamsEtAl
3.05392835109625e-41	1.11664539497174	0.485	0.379	2.20985309413676e-36	NK	IER2	AdamsEtAl
8.03630725150167e-41	0.631421406699987	0.122	0.038	5.81515229025913e-36	NK	LINC01145	AdamsEtAl
2.13574205312851e-39	0.9586449037157	0.21	0.095	1.54544430706432e-34	NK	HIVEP3	AdamsEtAl
2.90389796301184e-39	1.07745338919155	0.381	0.251	2.101289605015e-34	NK	PIK3R1	AdamsEtAl
2.96896401061597e-39	1.0794851675732	0.319	0.19	2.14837204772182e-34	NK	PLCL2	AdamsEtAl
3.58564337136047e-39	0.644511605531928	0.119	0.037	2.59460739995015e-34	NK	BPGM	AdamsEtAl
8.27517687547026e-38	0.844700341294624	0.149	0.055	5.98800073885904e-33	NK	NOL4L	AdamsEtAl
1.10131930209708e-35	1.01605899880642	0.267	0.148	7.96925660190469e-31	NK	STK38	AdamsEtAl
1.62969532264001e-35	0.745379648594763	0.187	0.081	1.17926383241554e-30	NK	TRAF3IP3	AdamsEtAl
2.25019145288514e-35	0.87232867005923	0.206	0.097	1.62826103722221e-30	NK	LPCAT1	AdamsEtAl
2.82646468305744e-35	0.86123048553	0.249	0.126	2.04525810930719e-30	NK	GRK5	AdamsEtAl
3.38150911492702e-35	1.01031890155435	0.504	0.426	2.44689381065234e-30	NK	ITGB2	AdamsEtAl
8.87804286337546e-35	0.857204879409313	0.25	0.13	6.42424059636712e-30	NK	LINC01138	AdamsEtAl
9.5216638377611e-35	0.988040583782128	0.378	0.26	6.88997116964231e-30	NK	IRF1	AdamsEtAl
9.61126818350846e-35	0.757660324924798	0.334	0.196	6.95480977026856e-30	NK	PRDM1	AdamsEtAl
1.80114114897949e-34	0.863899933624139	0.531	0.453	1.30332374681305e-29	NK	UTRN	AdamsEtAl
2.73361054606602e-34	0.794842240595852	0.631	0.582	1.97806792723883e-29	NK	ADGRE5	AdamsEtAl
4.51675401359972e-34	0.703429294557715	0.623	0.582	3.26836837178089e-29	NK	CALM1	AdamsEtAl
4.61501889800722e-34	0.650862887658846	0.133	0.049	3.33947382478701e-29	NK	SYTL1	AdamsEtAl
1.93527961854259e-33	0.694409064167598	0.558	0.46	1.40038768477361e-28	NK	STK4	AdamsEtAl
3.93413889131119e-33	1.05012466442484	0.248	0.134	2.84678224314169e-28	NK	TLE1	AdamsEtAl
4.66707172144506e-33	0.778742336575398	0.191	0.089	3.37713976835486e-28	NK	KLHDC4	AdamsEtAl
5.82334893388116e-33	0.66127224436333	0.107	0.034	4.21383352204575e-28	NK	PRKX-AS1	AdamsEtAl
8.07805217315198e-33	0.72820235895693	0.182	0.082	5.84535933301451e-28	NK	APOBEC3G	AdamsEtAl
9.30825782416745e-33	1.0446950638832	0.533	0.473	6.73554844414581e-28	NK	TGFB1	AdamsEtAl
1.23115256968154e-32	0.836699335853417	0.49	0.381	8.90874310947258e-28	NK	DDIT4	AdamsEtAl
1.23406810891323e-32	0.731282133226889	0.151	0.061	8.929840242907e-28	NK	BTN3A1	AdamsEtAl
1.35136052026388e-32	0.707977000074916	0.118	0.041	9.77857986068148e-28	NK	EPDR1	AdamsEtAl
1.71844278112398e-32	0.867565165172519	0.411	0.285	1.24348238084912e-27	NK	PDE4D	AdamsEtAl
6.51791075678314e-32	0.681943904141757	0.159	0.066	4.71642540271585e-27	NK	TSEN54	AdamsEtAl
1.32019230232556e-31	0.897235798069526	0.372	0.263	9.55304351885796e-27	NK	RAC2	AdamsEtAl
9.7320762895875e-31	0.875401372758697	0.4	0.287	7.04222772390841e-26	NK	INPP5D	AdamsEtAl
1.60270902680235e-30	1.10125033699964	0.306	0.2	1.15973627888445e-25	NK	GSAP	AdamsEtAl
3.94277060696577e-30	0.994441342862643	0.229	0.126	2.8530282389065e-25	NK	PRKACB	AdamsEtAl
4.65071613546169e-30	1.01512193721783	0.314	0.207	3.36530470278143e-25	NK	GNPTAB	AdamsEtAl
6.64016654534545e-30	0.859978070619637	0.217	0.112	4.80489091387742e-25	NK	EVA1C	AdamsEtAl
1.4723002932775e-29	0.756472287090458	0.184	0.087	1.06537121521853e-24	NK	ZBED4	AdamsEtAl
2.04502543833567e-29	0.890334945262287	0.292	0.182	1.47980085743407e-24	NK	ARL4C	AdamsEtAl
5.39977568341611e-29	0.790294192556028	0.533	0.49	3.90733168227673e-24	NK	JAK1	AdamsEtAl
5.57437236228494e-29	0.763353833757734	0.16	0.072	4.03367158507301e-24	NK	ABHD17A	AdamsEtAl
5.79366869039682e-29	0.768377221691004	0.191	0.093	4.19235660105804e-24	NK	VPS37B	AdamsEtAl
1.79349817956131e-28	0.813084138172599	0.219	0.118	1.29779321771236e-23	NK	ARHGEF1	AdamsEtAl
1.89901913991262e-28	0.830775857725175	0.212	0.112	1.37414923983217e-23	NK	STK39	AdamsEtAl
1.89976680248748e-28	0.80014855453401	0.16	0.073	1.37469025594797e-23	NK	PTGER2	AdamsEtAl
3.19613681322373e-28	0.613289021044201	0.156	0.067	2.31275655941683e-23	NK	RASGRP1	AdamsEtAl
4.98566186714701e-28	0.506923699414918	0.655	0.606	3.60767478368625e-23	NK	ZFP36L2	AdamsEtAl
8.90429172485018e-28	0.80714320967417	0.36	0.248	6.44323453501884e-23	NK	STK17A	AdamsEtAl
1.00835445193854e-27	0.90641462195294	0.246	0.142	7.29655364967249e-23	NK	GFOD1	AdamsEtAl
1.80426661009475e-27	0.648588226275105	0.614	0.62	1.30558536173066e-22	NK	RAP1B	AdamsEtAl
2.17144714785447e-27	0.778509054674497	0.137	0.058	1.57128087065897e-22	NK	AXIN1	AdamsEtAl
3.25232806738193e-27	0.612770885476586	0.157	0.069	2.35341711283824e-22	NK	TSPAN5	AdamsEtAl
3.50543605304515e-27	0.86578658301381	0.279	0.167	2.536568582344e-22	NK	TSPYL2	AdamsEtAl
1.08624010589145e-25	0.609431600746519	0.16	0.073	7.8601420302411e-21	NK	RORA-AS1	AdamsEtAl
1.37369306306412e-25	0.660162602194542	0.133	0.056	9.94018037363824e-21	NK	PEBP1P3	AdamsEtAl
2.05484985019514e-25	0.87251029915535	0.222	0.126	1.4869099000997e-20	NK	AC011476.3	AdamsEtAl
2.64820404881948e-25	0.732060749691561	0.341	0.226	1.91626693176626e-20	NK	AUTS2	AdamsEtAl
3.36662641768444e-25	0.615885342552334	0.642	0.652	2.43612454210064e-20	NK	TMA7	AdamsEtAl
3.76624537790256e-25	0.888622788681981	0.323	0.225	2.72529281790407e-20	NK	EPB41	AdamsEtAl
4.87535004157677e-25	0.687801354549027	0.166	0.081	3.52785204358536e-20	NK	FGD3	AdamsEtAl
5.98838805206234e-25	0.897265181420194	0.24	0.144	4.33325747835283e-20	NK	KLF13	AdamsEtAl
1.39083120378638e-24	0.806041180329921	0.195	0.105	1.00641936737186e-19	NK	BCR	AdamsEtAl
2.25963164883673e-24	0.74260883209034	0.236	0.137	1.63509205741475e-19	NK	CCDC88C	AdamsEtAl
3.65506989344543e-24	0.722395919219473	0.182	0.095	2.64484512559605e-19	NK	TBC1D10C	AdamsEtAl
4.83291645804036e-24	0.780685643112313	0.178	0.093	3.49714667820258e-19	NK	AKR1C3	AdamsEtAl
6.10591421526732e-24	0.803685187430725	0.219	0.128	4.41830058530958e-19	NK	SIRT2	AdamsEtAl
8.25787078977241e-24	0.846612631284812	0.282	0.187	5.97547788218721e-19	NK	PAXX	AdamsEtAl
2.29821729953073e-23	0.530314945910463	0.107	0.042	1.66301302011343e-18	NK	LLGL2	AdamsEtAl
3.80110282154173e-23	0.862216106113901	0.476	0.412	2.75051601269581e-18	NK	CREM	AdamsEtAl
9.67085527363315e-23	0.665840641421348	0.141	0.066	6.99792758455368e-18	NK	MAST3	AdamsEtAl
1.02748637889782e-22	0.894083941317499	0.422	0.36	7.43499418634251e-18	NK	MBP	AdamsEtAl
1.36056845273781e-22	0.812816872347965	0.231	0.139	9.84520938085608e-18	NK	MYLIP	AdamsEtAl
1.36326976888494e-22	0.971619224928259	0.37	0.29	9.86475637462832e-18	NK	LYST	AdamsEtAl
1.46612135747003e-22	0.66889351281812	0.15	0.072	1.06090007547889e-17	NK	PRKY	AdamsEtAl
2.93391042767103e-22	0.681338159953568	0.156	0.078	2.12300692456704e-17	NK	BTN3A2	AdamsEtAl
3.51547078778622e-22	0.576545456410225	0.104	0.042	2.54382981674999e-17	NK	MIB2	AdamsEtAl
3.51644980958166e-22	0.952911011720779	0.379	0.303	2.54453824671139e-17	NK	CDC42SE1	AdamsEtAl
3.72146839233452e-22	0.582101113155748	0.104	0.042	2.69289174337718e-17	NK	CASTOR3	AdamsEtAl
7.12040953516408e-22	0.667884093907176	0.154	0.076	5.15239954374008e-17	NK	AL157402.2	AdamsEtAl
9.60397391493858e-22	0.775299186303887	0.364	0.275	6.9495315645887e-17	NK	CORO1A	AdamsEtAl
9.75698530130624e-22	0.815538294877108	0.269	0.179	7.06025213387821e-17	NK	GPR65	AdamsEtAl
1.15432025679253e-21	0.886724827015667	0.285	0.19	8.35277681017643e-17	NK	AC008569.1	AdamsEtAl
1.51515606134996e-21	0.877104619726418	0.405	0.336	1.09638207755345e-16	NK	TLE4	AdamsEtAl
2.86890761342098e-21	0.751837445616708	0.447	0.397	2.07597023814755e-16	NK	WIPF1	AdamsEtAl
3.3921503255402e-21	0.80599034752595	0.372	0.298	2.45459389706415e-16	NK	RSRP1	AdamsEtAl
5.38501393586851e-21	0.933691210273769	0.326	0.25	3.89664993413381e-16	NK	HELZ	AdamsEtAl
6.30730599549011e-21	0.820058048853684	0.438	0.398	4.5640296913966e-16	NK	SEPTIN7	AdamsEtAl
6.31080078260072e-21	0.855241875509107	0.367	0.298	4.56655855429771e-16	NK	CLEC2B	AdamsEtAl
6.42004256650669e-21	0.755115552934048	0.202	0.116	4.64560700154991e-16	NK	PTPN7	AdamsEtAl
7.40079929247814e-21	0.673764118296457	0.555	0.562	5.3552923760301e-16	NK	CIRBP	AdamsEtAl
1.32260408793215e-20	0.761130052674943	0.218	0.131	9.57049544068584e-16	NK	OFD1	AdamsEtAl
1.70019927371546e-20	0.730245177909832	0.148	0.074	1.23028119645325e-15	NK	TRG-AS1	AdamsEtAl
1.72461525654217e-20	0.806958936785816	0.233	0.147	1.24794884578648e-15	NK	MSL2	AdamsEtAl
1.82464184181916e-20	0.872449836202187	0.398	0.334	1.32032908315876e-15	NK	SRPK2	AdamsEtAl
4.28004887418492e-20	0.846659712007654	0.314	0.229	3.09708616584895e-15	NK	CCSER2	AdamsEtAl
6.14242005070663e-20	0.692412488491682	0.132	0.064	4.44471657289182e-15	NK	CD38	AdamsEtAl
6.46512252847648e-20	0.944344614853462	0.317	0.247	4.67822731283087e-15	NK	TLE5	AdamsEtAl
6.83138590301196e-20	0.561131653764531	0.598	0.593	4.94325915327849e-15	NK	ARHGDIB	AdamsEtAl
[truncated: 15,331 more rows]
