# Supplementary material for: Noninvasive assessment of the lung inflammation-fibrosis axis by targeted imaging of CMKLR1
Source: Sci Adv. 2024 Jun 19;10(25):eadm9817. doi: 10.1126/sciadv.adm9817 (PMC11186491; doi:10.1126/sciadv.adm9817)
Supplement: Supplementary file 2 — Data files S1 to S5 [file sciadv.adm9817_data_files_s1_to_s5.zip › adm9817_data_file_s2.txt]

dataset	baseLabels	diseaseSimple	avgCMKLR1	sumCMKLR1	nCell	percCMKLR1
5prime	Mac_FOLR2	otherILD	0.306781155736206	95	332	28.6144578313253
5prime	Mac_FOLR2	IPF	0.300233354247251	208	772	26.9430051813472
5prime	Mac_FOLR2	Control	0.287528725714247	148	510	29.0196078431373
3prime	Mac_FOLR2	IPF	0.254969538422949	540	2494	21.6519647153168
3prime	Mac_FOLR2	Control	0.242947322089727	254	1136	22.3591549295775
5prime	pDC	IPF	0.23637135193354	24	128	18.75
5prime	ncMonocyte	Control	0.211946313786298	147	722	20.3601108033241
5prime	Langerhans	Control	0.201370735300576	1	4	25
5prime	Mac_OLFML3	otherILD	0.16917740455393	8	47	17.0212765957447
3prime	Mac_OLFML3	COPD	0.161019742308407	4	26	15.3846153846154
5prime	Mac_OLFML3	IPF	0.153723829653493	49	259	18.9189189189189
3prime	Mac_FOLR2	COPD	0.151276668236213	112	904	12.3893805309735
5prime	Mac_OLFML3	Control	0.143123229233322	5	31	16.1290322580645
5prime	NK	IPF	0.135428143345248	77	762	10.1049868766404
5prime	Junction	Control	0.129813793260279	4	45	8.88888888888889
5prime	Mac_SPP1	Control	0.114741665184371	114	675	16.8888888888889
5prime	ILC	Control	0.114298033698582	1	15	6.66666666666667
5prime	ncMonocyte	otherILD	0.11107244241842	56	608	9.21052631578947
5prime	Mac_SPP1	IPF	0.103855345441821	695	5603	12.4040692486168
5prime	ncMonocyte	IPF	0.103527070857714	88	813	10.8241082410824
3prime	Mac_OLFML3	IPF	0.10076975768599	18	165	10.9090909090909
5prime	pDC	otherILD	0.0980262802970107	8	67	11.9402985074627
3prime	Mac_FABP4int	Control	0.0971971040176169	824	8171	10.0844449883735
3prime	Mac_SPP1	IPF	0.0947242035316514	3205	33201	9.65332369506942
5prime	Junction	IPF	0.0940566608018025	5	86	5.81395348837209
5prime	Junction	otherILD	0.0889909357275858	5	105	4.76190476190476
5prime	NK	otherILD	0.0878661085081031	37	600	6.16666666666667
5prime	cDC2	Control	0.0804144002259025	50	507	9.86193293885602
3prime	pDC	Control	0.0797349305183868	4	67	5.97014925373134
5prime	NK	Control	0.0795788847817581	36	715	5.03496503496504
5prime	cDC2	IPF	0.0792417778699097	163	1875	8.69333333333333
3prime	Mac_FABP4int	IPF	0.0694911664968078	927	12688	7.30611601513241
3prime	Mac_SPP1	Control	0.0677968899304453	1341	23364	5.73959938366718
5prime	Mac_FABP4int	Control	0.067600363200515	347	3874	8.95715023231802
5prime	Mac_SPP1	otherILD	0.0667010627486318	271	3422	7.91934541203974
5prime	cMonocyte	otherILD	0.0666369143898697	44	860	5.11627906976744
3prime	ncMonocyte	Control	0.0663711910134187	85	1779	4.77796514896009
3prime	Junction	Control	0.0642718935194467	264	6689	3.94677829271939
3prime	Mac_SPP1	COPD	0.0640682161146063	129	2202	5.858310626703
5prime	cMonocyte	Control	0.0624696807250718	87	1532	5.67885117493473
3prime	Mac_FABP4int	COPD	0.0613209117141515	166	2801	5.92645483755802
3prime	myeloidCC	IPF	0.0589864509364318	406	4826	8.41276419394944
5prime	cMonocyte	IPF	0.0549841437139479	52	956	5.43933054393306
3prime	Junction	IPF	0.0546322024652731	168	4801	3.49927098521141
5prime	Mac_FABP4int	IPF	0.0531997657467739	102	1496	6.81818181818182
3prime	ncMonocyte	IPF	0.0507649578152338	84	2209	3.8026256224536
3prime	lymphocyteCC	Control	0.0467706235349807	1	31	3.2258064516129
5prime	Tcytotoxic	IPF	0.0448894190029867	58	1358	4.27098674521355
3prime	MacAlv_FABP4hi	Control	0.0411266916681849	800	16393	4.88013176355762
3prime	pDC	COPD	0.0395954550717259	7	257	2.72373540856031
3prime	cDC2	IPF	0.0395910066836299	278	7412	3.75067458175931
3prime	pDC	IPF	0.0394626059441343	16	471	3.39702760084926
3prime	NK	IPF	0.0394123684467309	83	3872	2.14359504132231
5prime	myeloidCC	IPF	0.0393439701753391	46	751	6.12516644474035
5prime	cDC2	otherILD	0.0385267995810909	57	1421	4.01125967628431
3prime	myeloidCC	Control	0.0368491157009156	52	1015	5.12315270935961
3prime	cDC2	Control	0.0364656336013746	118	3501	3.3704655812625
3prime	Junction	COPD	0.0350682391166128	42	1838	2.28509249183896
5prime	lymphocyteCC	otherILD	0.0336606814079543	2	76	2.63157894736842
3prime	MacAlv_FABP4hi	IPF	0.0331661477087395	814	19200	4.23958333333333
5prime	Mac_FABP4int	otherILD	0.0326688297571797	97	2381	4.07391852162957
5prime	myeloidCC	Control	0.0311938446336542	12	185	6.48648648648649
3prime	cMonocyte	Control	0.0284498790783519	111	5121	2.16754540128881
3prime	NK	Control	0.0282070168466559	46	2937	1.56622403813415
3prime	myeloidCC	COPD	0.0270183787793981	31	883	3.51075877689694
3prime	ncMonocyte	COPD	0.0267351508028924	66	3503	1.88409934341993
5prime	lymphocyteCC	Control	0.0259011560391095	8	319	2.50783699059561
5prime	Tcytotoxic	otherILD	0.0239407945067375	10	486	2.05761316872428
3prime	cDC2	COPD	0.0232752579026705	68	3129	2.17321828060083
5prime	Tcytotoxic	Control	0.0212607814088581	27	1847	1.46182999458581
5prime	myeloidCC	otherILD	0.0212523995861024	21	592	3.5472972972973
5prime	DCmature	otherILD	0.0203751640573331	1	56	1.78571428571429
3prime	MacAlv_FABP4hi	COPD	0.0193077270394564	436	19617	2.22256206351634
3prime	NK	COPD	0.0174895700889999	43	4780	0.899581589958159
3prime	Multiplet	IPF	0.0173781621395707	1	94	1.06382978723404
3prime	cMonocyte	IPF	0.0170778840927763	53	4428	1.19692863595303
3prime	cMonocyte	COPD	0.0168063692404679	32	2687	1.19091924078898
5prime	B	Control	0.0146374160295099	1	106	0.943396226415094
3prime	Tcytotoxic	IPF	0.0128318386428543	41	5604	0.731620271234832
5prime	B	IPF	0.0125209719848071	4	408	0.980392156862745
5prime	Bplasma	IPF	0.0117696704558361	3	127	2.36220472440945
5prime	MacAlv_FABP4hi	Control	0.0112580002811666	97	5117	1.89564197772132
3prime	Bplasma	Control	0.00950662626671873	1	200	0.5
3prime	cDC1	IPF	0.00865157699267383	3	316	0.949367088607595
5prime	Thelper	Control	0.00817154872705856	3	595	0.504201680672269
5prime	Mast	Control	0.00801787183294179	1	162	0.617283950617284
5prime	Bplasma	otherILD	0.00773206233696936	1	96	1.04166666666667
3prime	Bplasma	IPF	0.0076356084359251	3	164	1.82926829268293
3prime	Multiplet	COPD	0.00744056282752101	1	326	0.306748466257669
5prime	lymphocyteCC	IPF	0.00699039942478974	1	141	0.709219858156028
5prime	MacAlv_FABP4hi	otherILD	0.00684007617611445	33	2914	1.13246396705559
3prime	Mast	IPF	0.00643647208063548	2	503	0.397614314115308
3prime	Tcytotoxic	Control	0.00593515555176916	12	3364	0.356718192627824
3prime	B	Control	0.0048944962365336	4	1194	0.33500837520938
5prime	MacAlv_FABP4hi	IPF	0.0047232347617131	27	3513	0.768573868488471
5prime	Mast	IPF	0.0039832685940156	1	302	0.33112582781457
3prime	cDC1	COPD	0.00380624606817762	1	448	0.223214285714286
3prime	DCmature	Control	0.00368994955590334	1	150	0.666666666666667
5prime	Thelper	IPF	0.00323535925127644	3	1005	0.298507462686567
3prime	Tcytotoxic	COPD	0.00319704624209127	11	5457	0.201575957485798
5prime	Bplasma	Control	0.00291286107456926	1	212	0.471698113207547
3prime	cDC1	Control	0.00278558047929073	1	183	0.546448087431694
3prime	Bplasma	COPD	0.00258240915329197	1	649	0.154083204930663
3prime	Thelper	COPD	0.00242312185434262	9	7145	0.125962211336599
5prime	Thelper	otherILD	0.00237709720369371	1	567	0.17636684303351
3prime	Thelper	Control	0.00233005390021338	6	4592	0.130662020905923
3prime	B	COPD	0.0021714056312568	3	2241	0.133868808567604
3prime	Langerhans	IPF	0.00209882163226605	1	212	0.471698113207547
3prime	B	IPF	0.00150037026370543	5	4244	0.117813383600377
3prime	Thelper	IPF	0.00130252758197164	4	5052	0.0791765637371338
5prime	Treg	IPF	0.00130108839107817	1	199	0.50251256281407
3prime	Mac_OLFML3	Control	0	0	28	0
3prime	ILC	Control	0	0	132	0
3prime	ILC	COPD	0	0	152	0
3prime	ILC	IPF	0	0	167	0
3prime	Treg	Control	0	0	105	0
3prime	Treg	COPD	0	0	123	0
3prime	Treg	IPF	0	0	472	0
3prime	Mast	Control	0	0	149	0
3prime	Mast	COPD	0	0	626	0
3prime	lymphocyteCC	COPD	0	0	76	0
3prime	lymphocyteCC	IPF	0	0	104	0
3prime	DCmature	COPD	0	0	251	0
3prime	DCmature	IPF	0	0	343	0
3prime	Langerhans	Control	0	0	5	0
3prime	Langerhans	COPD	0	0	10	0
3prime	Multiplet	Control	0	0	25	0
5prime	B	otherILD	0	0	230	0
5prime	ILC	IPF	0	0	31	0
5prime	ILC	otherILD	0	0	23	0
5prime	Treg	Control	0	0	27	0
5prime	Treg	otherILD	0	0	161	0
5prime	cDC1	Control	0	0	15	0
5prime	cDC1	IPF	0	0	63	0
5prime	cDC1	otherILD	0	0	52	0
5prime	Mast	otherILD	0	0	81	0
5prime	pDC	Control	0	0	14	0
5prime	DCmature	Control	0	0	7	0
5prime	DCmature	IPF	0	0	88	0
5prime	Langerhans	IPF	0	0	97	0
5prime	Langerhans	otherILD	0	0	93	0
5prime	Multiplet	Control	0	0	3	0
5prime	Multiplet	IPF	0	0	2	0
5prime	Multiplet	otherILD	0	0	3	0
