# Supplementary material for: Noninvasive assessment of the lung inflammation-fibrosis axis by targeted imaging of CMKLR1
Source: Sci Adv. 2024 Jun 19;10(25):eadm9817. doi: 10.1126/sciadv.adm9817 (PMC11186491; doi:10.1126/sciadv.adm9817)
Supplement: Supplementary file 2 — Data files S1 to S5 [file sciadv.adm9817_data_files_s1_to_s5.zip › adm9817_data_file_s3.xlsx]

## Sheet: de_genes
GENE_SYMBOL	logFC	AveExpr	t	P.Value	adj.P.Val	B
AWAT2	-1.39002	8.14001	-4.98592	1.45656e-06	8.55808e-05	4.96537
GSTT1	-1.15342	8.96901	-2.52816	0.0123362	0.0529996	-3.32177
PTGER3	-1.10486	5.13735	-4.0792	6.81073e-05	0.00151383	1.37724
C7orf58	-1.1042	6.62325	-6.15877	4.75268e-09	1.09563e-06	10.3733
ANO5	-1.05817	6.29463	-6.62292	4.02831e-10	1.78034e-07	12.7171
ALDH1A2	-1.05125	5.74272	-5.2203	4.94448e-07	3.75079e-05	5.9815
KCNAB1	-1.0394	6.18097	-5.06819	1.00068e-06	6.39745e-05	5.31814
CEACAM8	-1.03494	7.33196	-3.94902	0.000112936	0.00215992	0.909868
CD5L	-1.03366	7.78713	-6.05785	8.01393e-09	1.67962e-06	9.87781
LOC400043	-1.0104	6.47411	-5.07449	9.72195e-07	6.27451e-05	5.34529
ANGPT2	-1.00346	6.99458	-4.42591	1.67101e-05	0.000541813	2.68218
ECSCR	-0.975086	8.92259	-5.63193	6.84888e-08	8.59832e-06	7.84668
FOLR3	-0.950127	9.79807	-4.53791	1.04283e-05	0.000386141	3.12189
C20orf46	-0.947695	9.47996	-5.7525	3.76864e-08	5.53483e-06	8.4116
CPE	-0.939739	10.6014	-5.72439	4.33489e-08	6.19197e-06	8.27917
ZNF365	-0.93503	8.94236	-5.39535	2.15919e-07	1.97731e-05	6.76241
C8B	-0.934327	10.6573	-3.71736	0.000269506	0.00396172	0.109625
CXCR7	-0.921535	10.4359	-5.54098	1.069e-07	1.19215e-05	7.426
SLC8A2	-0.908037	3.95189	-5.31686	3.13774e-07	2.62511e-05	6.40996
AQP2	-0.906967	3.89115	-4.28512	2.98627e-05	0.000837847	2.14191
NALCN	-0.906808	5.15914	-3.69478	0.000292741	0.00416475	0.0337973
ARHGAP6	-0.900827	6.08269	-5.29566	3.46887e-07	2.84364e-05	6.3154
MTMR11	-0.899177	7.2208	-5.85998	2.19788e-08	3.73151e-06	8.92195
RGNEF	-0.896458	9.12244	-5.1235	7.7568e-07	5.22172e-05	5.55766
CHRM2	-0.893232	4.66237	-5.25572	4.18757e-07	3.26181e-05	6.13799
ITGB8	-0.888179	7.57476	-5.56267	9.61692e-08	1.09838e-05	7.52593
C8A	-0.887705	6.24372	-4.78272	3.61459e-06	0.000172095	4.11276
OR2A9P	-0.884789	7.65231	-4.55227	9.81071e-06	0.00036982	3.17888
SATB2	-0.882745	4.26125	-5.97354	1.23492e-08	2.39104e-06	9.46798
CRH	-0.88213	5.33727	-2.89066	0.00432328	0.0258314	-2.4006
SLITRK4	-0.875646	7.69903	-6.45956	9.71628e-10	3.49997e-07	11.8803
PPP2R3A	-0.870744	7.53406	-6.81157	1.4351e-10	9.28361e-08	13.6987
SNAI2	-0.868705	4.46736	-5.82289	2.64922e-08	4.27449e-06	8.74513
CELA2B	-0.867778	7.83184	-4.22668	3.78494e-05	0.000991596	1.92177
XK	-0.859529	6.52238	-4.87299	2.42163e-06	0.000123698	4.48822
LOC100129572	-0.85834	3.94634	-5.43301	1.80237e-07	1.73707e-05	6.93283
LOC285954	-0.857228	4.84895	-5.50615	1.26613e-07	1.36917e-05	7.26618
LOC100131355	-0.853425	5.83899	-5.4025	2.08651e-07	1.92812e-05	6.79472
INHBA	-0.846285	12.7193	-4.49633	1.24355e-05	0.000439675	2.95763
SH3BP4	-0.843962	6.70205	-4.77283	3.77546e-06	0.000177804	4.07197
EPB41L4A	-0.843211	8.86764	-5.47769	1.45318e-07	1.49965e-05	7.13608
LOC100127909	-0.839128	6.84475	-4.49918	1.22871e-05	0.000436707	2.96883
PRSS21	-0.834643	8.20315	-3.48914	0.000610802	0.00669022	-0.638298
LOC497256	-0.826432	8.01358	-6.20376	3.75878e-09	9.09714e-07	10.5958
PLA1A	-0.825803	5.12258	-5.19434	5.58241e-07	4.11197e-05	5.86724
SORBS1	-0.823368	4.51524	-4.74981	4.17746e-06	0.00019258	3.97721
ID4	-0.820861	6.23998	-5.42298	1.89129e-07	1.81367e-05	6.88739
AKAP5	-0.816156	7.45968	-5.12483	7.70938e-07	5.20703e-05	5.56343
ZFP57	-0.815594	5.11395	-2.1762	0.0308584	0.101349	-4.10613
FABP4	-0.81271	10.6286	-5.18826	5.74288e-07	4.15517e-05	5.84056
ODF3L1	-0.809591	6.62526	-4.57916	8.74745e-06	0.000342651	3.28601
RIC8B	-0.809099	6.39771	-5.76236	3.58775e-08	5.40289e-06	8.45813
C2orf65	-0.799378	5.75097	-5.61435	7.46709e-08	9.20036e-06	7.765
TPTE	-0.794395	6.36582	-5.58628	8.5687e-08	1.01447e-05	7.63496
CDC42EP3	-0.792761	4.35611	-4.9225	1.93977e-06	0.000104882	4.69639
WFIKKN2	-0.78761	5.5824	-3.4237	0.000766746	0.00771299	-0.845176
FAM177B	-0.785705	7.11455	-3.11601	0.00213764	0.0158782	-1.77161
SEC16B	-0.785507	4.3825	-4.06206	7.28456e-05	0.00159071	1.315
LOC283588	-0.781663	4.87495	-4.08411	6.6803e-05	0.00149433	1.39513
GPA33	-0.777815	11.8738	-4.73824	4.39474e-06	0.000199431	3.92973
ABCG2	-0.773729	6.93441	-6.24082	3.0961e-09	7.86796e-07	10.7799
FER1L4	-0.760444	6.3896	-4.70331	5.11904e-06	0.000224876	3.78694
C11orf82	-0.759277	8.54503	-6.01154	1.01668e-08	2.02638e-06	9.65226
EXTL2	-0.754991	5.25751	-5.96896	1.26411e-08	2.40181e-06	9.44585
MAPRE3	-0.753562	4.22382	-5.04627	1.10644e-06	6.8789e-05	5.22369
STON1	-0.74159	8.50579	-4.16803	4.78972e-05	0.0011875	1.70334
SPIRE2	-0.739667	9.16316	-5.28984	3.56557e-07	2.91117e-05	6.28949
LOC283392	-0.738782	5.94418	-3.40743	0.000810933	0.00801472	-0.896081
LOC400743	-0.737214	6.74872	-4.44161	1.56491e-05	0.000519848	2.74331
DLX4	-0.735202	5.49309	-4.46382	1.42587e-05	0.000484748	2.83004
LSAMP	-0.73356	8.56251	-4.14253	5.30211e-05	0.00127113	1.60913
OVCH1	-0.733294	4.50989	-3.64286	0.000353525	0.0046761	-0.139008
WFIKKN1	-0.733212	5.01861	-4.7866	3.5533e-06	0.000170777	4.12878
ACER3	-0.73281	7.0937	-5.83754	2.46101e-08	4.06767e-06	8.81489
RASAL2	-0.726463	8.57942	-4.8991	2.15466e-06	0.000114054	4.5978
AKT3	-0.72558	7.65232	-6.62519	3.97883e-10	1.78034e-07	12.7289
OR52K2	-0.725318	5.86911	-4.88488	2.29633e-06	0.000120011	4.53805
ICOS	-0.724893	8.80384	-5.08281	9.35715e-07	6.07766e-05	5.38125
RHOD	-0.724025	5.6007	-4.38542	1.97746e-05	0.000614706	2.52535
SVIL	-0.718162	9.39913	-6.37701	1.50879e-09	4.71903e-07	11.4623
COX15	-0.717106	6.14819	-5.6528	6.17974e-08	8.05346e-06	7.94387
TAAR8	-0.716919	4.03129	-3.73671	0.000251006	0.00378838	0.174872
KAL1	-0.715777	8.52053	-5.55537	9.96562e-08	1.13185e-05	7.49228
LOC100128252	-0.714876	4.02437	-3.69264	0.000295036	0.00417693	0.0266417
BMPR2	-0.714357	5.76528	-4.87698	2.37891e-06	0.000122959	4.50491
ATL1	-0.712253	8.83982	-6.37211	1.54855e-09	4.77001e-07	11.4376
NHLH2	-0.710852	7.65716	-3.10725	0.00219863	0.0162185	-1.79686
ZNF323	-0.709343	4.6746	-4.503	1.20903e-05	0.000431221	2.98389
TRIM45	-0.709013	5.54775	-4.42969	1.64484e-05	0.000537614	2.69689
LOC285972	-0.707849	6.33388	-4.55766	9.5879e-06	0.000365023	3.20033
PRRG1	-0.707641	5.25835	-4.64998	6.45182e-06	0.000268232	3.57048
GHSR	-0.70748	5.07584	-4.30283	2.77802e-05	0.000795938	2.2091
MME	-0.707266	10.7056	-4.64764	6.51743e-06	0.000270407	3.56102
IL1A	-0.706839	6.78822	-5.8705	2.08416e-08	3.62146e-06	8.97225
KPTN	-0.706717	8.48594	-6.09182	6.72548e-09	1.4702e-06	10.044
RND3	-0.704407	6.48038	-4.51722	1.13848e-05	0.000409652	3.03999
BCL2L15	-0.703982	6.2239	-4.75778	4.03374e-06	0.000187489	4.00999
CAMTA1	-0.701288	5.76533	-4.59277	8.25251e-06	0.000326408	3.34041
C1orf201	-0.697538	6.64749	-5.70221	4.83977e-08	6.60352e-06	8.17497
FLJ11235	-0.694923	6.6516	-3.00671	0.00302309	0.0200455	-2.08199
HBEGF	-0.693403	10.0595	-5.38998	2.21528e-07	2.01958e-05	6.73822
IL17C	-0.691226	3.49221	-4.70321	5.12137e-06	0.000224876	3.78651
MURC	-0.689944	3.88957	-3.71406	0.00027279	0.00398918	0.0985177
SLC19A3	-0.688651	9.96325	-3.3119	0.00112229	0.0100645	-1.19071
SLC4A8	-0.688287	6.72267	-4.93502	1.83348e-06	0.000101173	4.74928
SAMD13	-0.683655	5.97575	-5.06443	1.01811e-06	6.48061e-05	5.30191
OR2A7	-0.683536	3.56608	-4.74794	4.21173e-06	0.00019372	3.96956
LOC158863	-0.682872	5.87674	-3.68539	0.000302949	0.00424473	0.00238541
FANCD2	-0.67771	6.59366	-4.09428	6.4182e-05	0.00146116	1.43218
MYO1A	-0.677256	7.43482	-5.54732	1.03645e-07	1.16414e-05	7.45521
COL9A2	-0.676611	7.44153	-5.10025	8.63539e-07	5.66575e-05	5.45674
FN3K	-0.673586	5.20139	-3.82389	0.00018154	0.00302912	0.472559
P2RX1	-0.671508	7.72408	-5.72157	4.39628e-08	6.20669e-06	8.26587
SLC9A1	-0.667177	7.47832	-5.94263	1.44571e-08	2.69644e-06	9.31867
TRHDE	-0.666401	3.32049	-4.09633	6.36634e-05	0.00145588	1.43969
CD101	-0.665819	7.51094	-4.55704	9.6135e-06	0.000365313	3.19784
ACSM3	-0.665736	5.18684	-4.54156	1.02677e-05	0.000382024	3.13637
CACNB3	-0.663378	8.50768	-4.48726	1.29203e-05	0.000451322	2.92196
ZNF502	-0.66255	6.89186	-5.90301	1.76799e-08	3.13856e-06	9.12805
IQSEC3	-0.657763	7.98645	-3.37402	0.000909237	0.00871924	-0.999944
LOC100129461	-0.657443	5.0963	-4.30584	2.74411e-05	0.000791051	2.22052
PNMAL1	-0.656658	4.61031	-1.71657	0.0877976	0.210189	-4.96198
ATP10A	-0.656634	10.859	-5.77412	3.38301e-08	5.21035e-06	8.51373
ZNF138	-0.655477	5.28358	-4.87864	2.36129e-06	0.000122959	4.51189
CA2	-0.653713	10.3919	-4.37972	2.02469e-05	0.00062556	2.50338
CYB5R2	-0.653283	10.4525	-3.91898	0.000126699	0.00235662	0.803805
MYO15A	-0.652099	6.77932	-3.83584	0.000173585	0.00292134	0.513787
ZNF846	-0.651307	4.51977	-5.13149	7.47537e-07	5.08275e-05	5.59243
SMURF1	-0.650087	5.21959	-4.28523	2.98494e-05	0.000837847	2.14232
SLC39A12	-0.649674	4.107	-4.38259	2.00074e-05	0.000620048	2.51445
CEACAM21	-0.649285	7.84287	-3.97762	0.000101167	0.00201048	1.01145
PHLDA3	-0.646489	11.3124	-5.65677	6.05969e-08	7.99958e-06	7.96241
FLJ41455	-0.644285	4.39793	-3.49099	0.000606849	0.00667032	-0.632385
FAM92A1	-0.643532	6.9711	-5.1925	5.63052e-07	4.12401e-05	5.85916
MYO6	-0.643019	8.2137	-5.68957	5.15273e-08	6.98367e-06	8.11571
CELA2A	-0.639633	8.0602	-2.77844	0.00604851	0.032628	-2.69785
HYMAI	-0.638024	6.30584	-3.38532	0.000874808	0.00845689	-0.964918
AIF1L	-0.636518	6.8743	-3.98517	9.82607e-05	0.00196443	1.03837
TANC2	-0.635431	9.24861	-6.31508	2.09456e-09	5.67764e-07	11.1508
MYB	-0.634776	10.3124	-5.11414	8.09964e-07	5.39169e-05	5.51698
RTN1	-0.634125	9.04328	-5.19992	5.43883e-07	4.03545e-05	5.89177
SIRPB1	-0.632645	9.63264	-3.43887	0.000727599	0.00747453	-0.797538
LOC100131564	-0.631349	7.50699	-3.31214	0.00112138	0.0100645	-1.18997
ZFP112	-0.627982	5.89685	-3.80543	0.000194522	0.00318409	0.40904
CHDH	-0.627779	8.95162	-4.55263	9.79565e-06	0.00036982	3.18032
VMO1	-0.627718	11.4631	-4.43296	1.62259e-05	0.000533774	2.70958
PCOLCE	-0.627321	6.05362	-5.04778	1.0988e-06	6.85233e-05	5.23021
S100A16	-0.627281	6.88324	-3.67144	0.000318732	0.00438419	-0.0441459
SGPP1	-0.627242	7.58586	-5.06401	1.02007e-06	6.48061e-05	5.3001
OR5F1	-0.626373	4.24746	-4.53621	1.05038e-05	0.000386853	3.11515
TNKS	-0.625246	5.34496	-4.5376	1.04423e-05	0.000386141	3.12064
ARHGEF5	-0.624562	7.25335	-4.8374	2.83771e-06	0.000142095	4.33954
ATN1	-0.623509	7.37995	-3.94364	0.000115294	0.00219059	0.890804
C19orf59	-0.623065	15.4434	-5.76954	3.46129e-08	5.29083e-06	8.49209
CDC42BPA	-0.6229	4.44125	-3.86089	0.000157956	0.00272833	0.600629
LOC100288911	-0.620611	6.75292	-3.07353	0.00244857	0.0173477	-1.89342
ONECUT2	-0.620389	3.39714	-4.50163	1.21603e-05	0.00043296	2.9785
NKX2-3	-0.616254	7.93692	-4.20373	4.15145e-05	0.00107652	1.83599
FOLR1	-0.61219	11.1739	-4.96279	1.61744e-06	9.18319e-05	4.86698
C8orf83	-0.610808	8.57757	-5.74918	3.8317e-08	5.56418e-06	8.3959
LRRIQ3	-0.61025	6.27728	-3.60426	0.000406231	0.00511341	-0.266122
SLAIN2	-0.609473	4.18266	-3.73602	0.000251644	0.00379238	0.17254
STAC	-0.608915	10.3174	-3.9926	9.54761e-05	0.00192561	1.06492
DNAJC6	-0.607906	7.67466	-4.95329	1.68841e-06	9.45604e-05	4.82666
SLC24A4	-0.605071	7.67526	-4.68188	5.61927e-06	0.000243063	3.6997
CPLX3	-0.604731	4.10705	-3.63262	0.000366836	0.00480836	-0.172829
LOC100652967	-0.604683	4.11961	-3.76857	0.00022312	0.00349732	0.282995
RRAGB	-0.603222	5.57789	-5.05035	1.08596e-06	6.79308e-05	5.24126
SERPINI2	-0.602117	5.63576	-3.6089	0.000399527	0.00506068	-0.250909
FAM151B	-0.600075	5.60263	-4.18664	4.44613e-05	0.00112425	1.77237
SIPA1L3	-0.599348	3.88582	-3.65228	0.000341677	0.00457796	-0.107804
RYR1	-0.59846	8.17716	-4.52685	1.09293e-05	0.00039891	3.07809
UACA	-0.597255	3.01283	-4.13298	5.50707e-05	0.00130793	1.57398
LRRC58	-0.596868	5.54148	-3.65328	0.000340446	0.0045704	-0.1045
INTS2	-0.595564	4.40161	-3.7968	0.000200892	0.00325689	0.379419
ADAL	-0.592889	5.57364	-4.62925	7.05567e-06	0.000288036	3.48684
GRIN2D	-0.592349	6.44457	-3.18991	0.00168223	0.0133073	-1.55616
ST5	-0.592134	7.97937	-4.47664	1.35113e-05	0.000467151	2.88024
SPATA2	-0.591181	4.19802	-2.9898	0.003187	0.0207799	-2.12913
SLC47A1	-0.590857	8.90727	-4.30557	2.74708e-05	0.000791051	2.21951
BCAR1	-0.590501	5.74884	-3.73806	0.000249753	0.00377228	0.179461
DZIP1L	-0.589675	6.9464	-4.0365	8.05021e-05	0.00171193	1.22257
MDN1	-0.588044	4.44427	-4.04534	7.77726e-05	0.00167137	1.25447
MGAT3	-0.587594	11.2058	-3.45622	0.000685099	0.00721287	-0.742795
TMCO2	-0.587433	7.12932	-3.53076	0.000527669	0.00608826	-0.504951
KRT79	-0.586978	6.01338	-2.7716	0.00617158	0.0330266	-2.71562
BCAR3	-0.586244	9.13426	-5.38524	2.26605e-07	2.0475e-05	6.71685
KIAA0485	-0.586209	4.52387	-3.65411	0.000339426	0.00456083	-0.101753
EYA1	-0.585574	5.7039	-3.50968	0.000568348	0.00640187	-0.572661
ALPK3	-0.585215	9.3138	-3.80442	0.000195262	0.00319105	0.405553
ZBTB8A	-0.585123	7.48517	-5.11545	8.05057e-07	5.38382e-05	5.5227
PRICKLE1	-0.58151	3.54982	-3.80277	0.000196462	0.00320295	0.399917
PBLD	-0.580782	5.8172	-3.58562	0.000434264	0.00534742	-0.327109
YES1	-0.580148	4.86181	-3.44503	0.000712224	0.00737246	-0.778116
LOC100132207	-0.579088	5.64958	-4.63072	7.01098e-06	0.000286787	3.49278
LZTFL1	-0.579084	5.95854	-3.94794	0.000113408	0.00216225	0.90602
ZNF571	-0.578184	5.63139	-4.67101	5.8906e-06	0.000250535	3.65559
C16orf79	-0.577462	8.18212	-4.75699	4.04775e-06	0.000187489	4.00675
OR52N5	-0.577308	4.21699	-4.00933	8.94809e-05	0.00184679	1.12483
SYCE2	-0.577205	3.95678	-3.96916	0.000104519	0.00205854	0.981358
C21orf90	-0.57704	4.86502	-2.15724	0.0323281	0.104773	-4.14524
SUPT16H	-0.577017	5.07458	-4.04357	7.83115e-05	0.00167763	1.24808
RHBDD2	-0.576714	12.1731	-5.64301	6.48537e-08	8.39793e-06	7.89824
C9orf30-TMEFF1	-0.576419	5.59526	-2.76977	0.00620496	0.0331218	-2.72038
C5orf22	-0.576409	6.06405	-4.18276	4.51574e-05	0.00113761	1.75796
GRHL1	-0.574954	7.76851	-3.67889	0.000310204	0.00430743	-0.0193008
USP6NL	-0.573092	5.3085	-4.18526	4.47076e-05	0.00112908	1.76725
LOC100131015	-0.573026	4.13255	-3.74232	0.000245861	0.00374409	0.193877
LOC728147	-0.571899	3.67877	-3.63834	0.000359345	0.0047346	-0.153952
ADAM11	-0.571266	5.20389	-2.1913	0.0297293	0.098809	-4.07475
CD1A	-0.570142	5.56578	-2.85777	0.00477538	0.0277065	-2.48884
CLCN4	-0.568464	8.26162	-4.61567	7.48008e-06	0.000302929	3.43224
DOCK1	-0.568208	7.11677	-3.88631	0.00014347	0.00255855	0.689225
SHQ1	-0.568061	5.97552	-4.90554	2.09329e-06	0.000111697	4.62491
S100A3	-0.567523	5.47465	-2.92023	0.00395066	0.0241921	-2.32051
FBXO10	-0.565722	8.78899	-5.76788	3.49022e-08	5.29524e-06	8.48421
SOX8	-0.565197	5.72032	-3.80214	0.000196931	0.00320802	0.397726
LOC100127904	-0.56461	4.66436	-3.6636	0.000327933	0.00445052	-0.0702101
MLLT4	-0.564554	9.01992	-5.61573	7.4165e-08	9.19374e-06	7.77143
NIPAL1	-0.564413	4.09936	-3.81362	0.000188664	0.00311579	0.43716
GLCE	-0.564122	6.21096	-4.56374	9.34291e-06	0.000359057	3.2245
OTUD3	-0.564093	4.49831	-3.1248	0.00207806	0.0155663	-1.74623
HOXB5	-0.564019	4.10096	-3.18542	0.00170707	0.0134514	-1.56936
LOC100129502	-0.563573	4.61961	-3.9542	0.000110711	0.00212939	0.928229
CDC42EP4	-0.563088	6.83191	-4.52697	1.0924e-05	0.00039891	3.07854
FZD7	-0.562103	5.30651	-3.22033	0.00152236	0.0124146	-1.46617
ZNF439	-0.562007	5.39355	-4.38085	2.01521e-05	0.000623581	2.50774
TSEN2	-0.56168	9.02138	-6.50454	7.63407e-10	2.92831e-07	12.1095
ATP6AP1L	-0.561245	7.83821	-3.00345	0.00305406	0.0202011	-2.09109
TNNT1	-0.560537	8.48079	-3.06652	0.0025038	0.0176115	-1.9134
GATA3	-0.559985	5.86123	-3.16948	0.00179819	0.0139959	-1.61618
PRPS2	-0.55989	6.27915	-5.10015	8.63936e-07	5.66575e-05	5.45631
ZNF610	-0.559871	4.37785	-3.7985	0.00019962	0.00324143	0.385259
MYLK4	-0.559503	4.11486	-3.69934	0.000287903	0.00411898	0.049075
SMC2	-0.558803	6.5108	-4.85905	2.57704e-06	0.000130327	4.42988
SEMA3C	-0.557164	6.88777	-3.65786	0.000334841	0.00451115	-0.0893007
C9orf93	-0.556702	4.12117	-4.46747	1.40421e-05	0.000480598	2.84432
FAM95B1	-0.555932	4.71038	-3.28365	0.00123383	0.0107913	-1.27642
TTC8	-0.555282	7.34249	-5.07058	9.89796e-07	6.34781e-05	5.32842
LOC286272	-0.555058	4.35685	-3.60286	0.000408278	0.00512868	-0.270717
DYX1C1	-0.554965	7.2678	-4.76804	3.85598e-06	0.000180627	4.0522
HEATR5B	-0.554475	8.08984	-6.57763	5.14845e-10	2.18058e-07	12.4839
IDUA	-0.55435	9.0062	-4.72847	4.58664e-06	0.000206755	3.88972
ITIH5	-0.554029	5.48221	-2.50886	0.0130063	0.0550181	-3.36764
IFT81	-0.553938	4.97748	-3.01732	0.00292427	0.0195818	-2.0523
PDCD1LG2	-0.553142	5.50816	-3.73255	0.000254876	0.00383256	0.16083
GPRIN3	-0.551647	6.81848	-4.31594	2.63287e-05	0.000769057	2.25899
NRBP2	-0.551016	5.0609	-3.18646	0.00170128	0.0134214	-1.56631
EXOC6B	-0.550601	4.61366	-4.08093	6.7645e-05	0.00150958	1.38354
LDLRAP1	-0.550486	7.23171	-4.36554	2.147e-05	0.000655202	2.44878
TM7SF4	-0.549842	10.6088	-3.57022	0.000458775	0.00555834	-0.377263
PM20D1	-0.548786	4.43826	-2.6319	0.00923704	0.0436516	-3.06976
PNPLA3	-0.54818	9.8933	-3.57929	0.00044418	0.00543593	-0.347735
PRRT4	-0.54806	6.48583	-2.91526	0.00401107	0.0244586	-2.334
KCNA3	-0.547961	9.30927	-4.91874	1.97285e-06	0.000106377	4.68052
HSD11B1L	-0.547153	5.60328	-4.97261	1.54714e-06	8.98666e-05	4.90871
KLHDC9	-0.546749	6.25171	-3.43822	0.000729229	0.00748371	-0.799572
GCK	-0.546319	5.2861	-4.36689	2.13499e-05	0.000653681	2.454
CENPV	-0.546292	5.47966	-3.74997	0.000239017	0.00367288	0.219792
RAB14	-0.545909	5.74409	-4.40317	1.83697e-05	0.000583525	2.59398
SNAR-E	-0.545663	4.35966	-3.66604	0.000325046	0.00444098	-0.0621113
FRMPD1	-0.545282	3.39089	-2.83009	0.00518874	0.0293183	-2.56236
ZNF180	-0.543722	5.59579	-4.25497	3.37567e-05	0.00091503	2.02803
KLHDC1	-0.543566	4.19315	-3.77444	0.000218312	0.00345261	0.303003
CLDN7	-0.542917	9.88592	-5.05341	1.07084e-06	6.71922e-05	5.25443
SLC24A1	-0.542654	5.04186	-4.28386	3.00167e-05	0.000840549	2.13713
LOC100132273	-0.542106	6.34347	-5.23237	4.67279e-07	3.58482e-05	6.03472
CGB2	-0.541017	3.88926	-3.82113	0.000183429	0.00305165	0.463039
ACO1	-0.54041	10.6971	-5.44906	1.66837e-07	1.67084e-05	7.00574
DDHD1	-0.540333	7.0266	-4.32356	2.55192e-05	0.000751891	2.28803
ZNF530	-0.539865	5.42217	-3.98514	9.82697e-05	0.00196443	1.03828
FMO1	-0.539377	4.64548	-2.66453	0.00841825	0.0408846	-2.98853
NEK8	-0.539003	4.04843	-3.94124	0.000116358	0.00220051	0.882333
CCDC102B	-0.538901	6.3169	-3.61901	0.000385272	0.00495402	-0.217685
HOXB6	-0.538544	10.5403	-3.0384	0.00273672	0.0187648	-1.99303
MAP1LC3C	-0.538434	5.55793	-3.26861	0.00129734	0.0111381	-1.32179
GALNT12	-0.53763	8.64499	-5.14363	7.06676e-07	4.82105e-05	5.64532
CLEC12A	-0.537143	8.21641	-5.67812	5.45312e-08	7.29355e-06	8.06214
TMEM151A	-0.537048	5.86744	-3.75229	0.00023698	0.00365539	0.22765
NHLRC1	-0.536647	5.80487	-4.45495	1.47994e-05	0.000498959	2.79534
NCAPG	-0.536296	3.74838	-3.89025	0.000141341	0.00253741	0.702997
FUT10	-0.535645	4.75543	-4.15338	5.078e-05	0.001229	1.64916
ZCCHC7	-0.535455	5.50509	-4.12651	5.65021e-05	0.00133413	1.55021
LOC100240735	-0.534789	6.43523	-3.20051	0.00162481	0.0130184	-1.52488
LOC100129408	-0.534453	3.36826	-4.10011	6.27221e-05	0.00143759	1.45348
ZNF589	-0.533912	7.13635	-3.79359	0.000203311	0.00328562	0.36842
LOC730102	-0.533738	5.79371	-4.00152	9.2234e-05	0.00187964	1.09683
RASL11A	-0.533322	6.04289	-3.87566	0.00014938	0.00262706	0.652041
DYNC2H1	-0.533279	5.24647	-3.65669	0.000336258	0.00452724	-0.093168
FAIM2	-0.533026	6.20577	-3.81174	0.000189992	0.00312757	0.430707
RNASE13	-0.532758	5.96074	-2.42676	0.016232	0.064624	-3.55902
OASL	-0.532621	12.0393	-5.95527	1.35553e-08	2.55167e-06	9.37969
SLC22A10	-0.532327	4.55493	-3.04869	0.00264927	0.0183379	-1.96397
MRC1	-0.530694	13.7455	-3.23284	0.0014608	0.012092	-1.42893
C5orf4	-0.530267	8.88164	-4.57051	9.07663e-06	0.000352153	3.2515
PAQR5	-0.530176	10.1613	-3.68526	0.000303085	0.00424473	0.00197363
PNPLA4	-0.529877	4.64532	-3.37879	0.000894572	0.00860703	-0.985192
ATP8B3	-0.529196	6.9129	-2.80537	0.00558532	0.0308894	-2.6275
PDE1B	-0.528736	9.28263	-4.25793	3.33537e-05	0.000905316	2.03919
C19orf54	-0.528727	4.50797	-3.60441	0.000406012	0.00511341	-0.26563
DAGLA	-0.528004	6.54848	-3.25608	0.00135256	0.0114573	-1.35944
ZNF208	-0.527328	3.37822	-2.03273	0.0435658	0.129053	-4.394
SSTR4	-0.527211	3.29535	-3.6924	0.000295299	0.00417775	0.0258242
SRBD1	-0.526756	7.98948	-5.58595	8.58284e-08	1.01447e-05	7.63341
PKIA	-0.523906	8.20483	-5.26958	3.92306e-07	3.12768e-05	6.19946
FBXL14	-0.523872	5.99313	-4.17312	4.69336e-05	0.00117075	1.72218
LYPD5	-0.523676	7.53588	-2.93058	0.00382725	0.0237292	-2.29228
CATSPER1	-0.523603	9.13662	-5.89269	1.86287e-08	3.26484e-06	9.07854
PRL	-0.523296	3.28138	-3.23296	0.00146022	0.012092	-1.42857
SUPT3H	-0.522549	4.30869	-3.79378	0.000203165	0.00328562	0.369077
SH3BGR	-0.522436	5.22643	-4.2271	3.77856e-05	0.000991596	1.92334
LOC100505719	-0.521478	6.33799	-4.31607	2.63149e-05	0.000769057	2.25948
OSTM1	-0.521369	8.25317	-5.48817	1.38135e-07	1.44757e-05	7.18394
SPIN4	-0.521367	6.06968	-3.23216	0.00146409	0.0121069	-1.43096
C2orf71	-0.520696	7.08163	-2.92038	0.00394879	0.0241921	-2.32009
DDX46	-0.520421	5.90492	-3.09335	0.00229866	0.0167022	-1.83678
LY6E	-0.520063	11.9387	-4.34628	2.32449e-05	0.000694954	2.37486
ZNF148	-0.520043	6.81503	-5.06282	1.02564e-06	6.4957e-05	5.29498
ZCCHC11	-0.519398	7.25114	-4.57794	8.79311e-06	0.000343777	3.28114
ROCK2	-0.518983	6.30444	-3.43932	0.000726464	0.00746664	-0.796118
GIGYF1	-0.518714	5.88154	-3.59238	0.000423892	0.00526755	-0.305019
ANKMY2	-0.518303	7.34737	-4.99415	1.40317e-06	8.34108e-05	5.00045
ZNF506	-0.518262	4.39948	-4.07806	6.84124e-05	0.00151837	1.3731
PIGN	-0.518092	4.80985	-3.60259	0.000408671	0.00512868	-0.271598
CASD1	-0.517844	5.72497	-3.80685	0.000193492	0.00317233	0.413923
GHRLOS	-0.517791	5.95492	-3.26237	0.00132457	0.0112908	-1.34055
FANCA	-0.517223	6.3704	-4.00573	9.07392e-05	0.00186336	1.11193
ZNF841	-0.517215	6.3741	-6.19038	4.03098e-09	9.41952e-07	10.5295
DIXDC1	-0.516599	7.51802	-3.79255	0.000204095	0.00329305	0.364883
TJP1	-0.516262	4.67607	-2.91611	0.00400074	0.024425	-2.33171
HSF5	-0.515134	3.75922	-3.65216	0.000341827	0.00457796	-0.108206
C14orf45	-0.514711	4.72096	-3.32929	0.00105838	0.00968796	-1.13763
KRTAP4-12	-0.514641	5.32018	-3.59662	0.000417505	0.00520409	-0.291145
CCIN	-0.514473	7.87812	-4.31216	2.67402e-05	0.000777723	2.24457
C14orf165	-0.514442	3.98528	-2.82496	0.00526885	0.0296637	-2.57592
LCE2A	-0.514374	3.97758	-2.99491	0.00313661	0.0205697	-2.11491
PROX2	-0.51399	3.31945	-4.39587	1.89351e-05	0.000594058	2.56575
TAS2R50	-0.513514	4.42841	-2.61167	0.00977958	0.0452169	-3.11962
PEX11A	-0.512316	6.87441	-5.27568	3.81185e-07	3.06304e-05	6.22656
AMIGO2	-0.512252	10.9801	-4.82312	3.0233e-06	0.000149547	4.28015
C6orf162	-0.512167	4.78195	-3.61801	0.000386659	0.00495547	-0.220973
C15orf27	-0.511419	5.30005	-2.9959	0.00312692	0.0205397	-2.11215
RAD17	-0.511026	4.90868	-3.67106	0.000319175	0.00438731	-0.0454172
KLHL29	-0.510066	9.69415	-3.82197	0.000182857	0.00304463	0.46591
PRKAA1	-0.509978	6.52733	-4.28499	2.9879e-05	0.000837847	2.1414
LOC100131432	-0.509885	5.27668	-3.45847	0.000679774	0.00718788	-0.735695
GGT8P	-0.509359	3.90191	-3.13275	0.00202551	0.015274	-1.72322
TPRG1	-0.509218	4.19961	-2.98721	0.00321283	0.0209416	-2.13634
SERPINA9	-0.509192	6.06964	-2.71347	0.00731292	0.0372312	-2.86502
TMEM120B	-0.508465	4.86282	-2.6681	0.00833288	0.0406253	-2.9796
LENG8	-0.508344	7.35427	-3.08075	0.00239301	0.0171242	-1.87285
CHURC1	-0.508274	7.04895	-3.80288	0.000196383	0.00320295	0.40029
SLC46A3	-0.507761	7.87593	-4.49292	1.26159e-05	0.000444509	2.94419
GPR176	-0.507706	5.83565	-2.73631	0.00684342	0.035378	-2.80666
PRRT1	-0.507552	5.21519	-3.43407	0.000739784	0.00754254	-0.812638
AGRP	-0.507026	12.6731	-3.46065	0.000674628	0.00714982	-0.728782
SCUBE2	-0.50702	3.67301	-3.19649	0.00164639	0.0131466	-1.53677
DNASE2B	-0.506499	8.30155	-3.10044	0.00224715	0.0164747	-1.81645
GPX7	-0.50633	5.83057	-2.89227	0.00430224	0.0257704	-2.39627
NT5C3	-0.50556	9.73076	-6.29957	2.27318e-09	6.00178e-07	11.0731
SNORA59B	-0.505101	6.06462	-2.97209	0.00336734	0.0216366	-2.17824
SNAPC1	-0.505025	5.82119	-3.95711	0.000109482	0.00211622	0.938533
ALG9	-0.504523	6.01062	-3.37381	0.000909917	0.00872165	-1.00062
NHS	-0.504372	3.67478	-3.18558	0.00170623	0.01345	-1.56892
LOC284632	-0.503864	5.37651	-1.87843	0.0619578	0.165139	-4.68269
GLTPD2	-0.503237	5.72059	-3.65791	0.000334776	0.00451115	-0.0891224
CYP3A7	-0.503218	4.9891	-3.04179	0.00270766	0.0186409	-1.98348
MEGF9	-0.502826	8.63983	-4.08407	6.68149e-05	0.00149433	1.39497
GAPT	-0.502289	6.60001	-2.95136	0.00359023	0.0226534	-2.23536
TLK1	-0.502243	4.89945	-3.798	0.000199995	0.00324494	0.383532
TBC1D4	-0.501992	8.54726	-4.57004	9.09513e-06	0.000352198	3.2496
PMPCB	-0.501761	5.09586	-4.25249	3.4098e-05	0.00091938	2.01869
MAFF	-0.501275	9.22851	-5.02484	1.2202e-06	7.47186e-05	5.13172
TAF2	-0.501257	6.39127	-3.69622	0.0002912	0.00415737	0.038637
TMEM17	-0.501208	4.06168	-3.19114	0.00167544	0.0132794	-1.55252
KCNIP4	-0.501176	3.09402	-3.46451	0.000665639	0.00710364	-0.716574
ARMCX4	-0.500816	3.95139	-3.21249	0.00156216	0.0126534	-1.48944
HERC3	-0.50075	4.14091	-3.62319	0.000379516	0.00489755	-0.203917
HPR	-0.500681	11.1999	-1.55164	0.122526	0.264714	-5.22153
MCF2L	-0.500635	5.90875	-4.11843	5.83396e-05	0.0013617	1.52056
TCL1B	-0.500594	4.11842	-3.45486	0.000688357	0.00722846	-0.747111
PER3	-0.500528	4.98731	-2.76855	0.00622725	0.0332196	-2.72354
TNRC6A	-0.500409	7.74183	-4.39325	1.91427e-05	0.000598724	2.55559
FLJ40852	-0.499712	3.17348	-4.26357	3.25989e-05	0.000890725	2.06045
NPHP1	-0.499299	4.93409	-3.33739	0.00102977	0.00950925	-1.1128
FADS2	-0.498822	6.14167	-4.74353	4.29399e-06	0.000196752	3.95145
LOC440149	-0.498678	5.88134	-3.92986	0.000121541	0.00228155	0.842134
EVL	-0.498294	13.586	-6.66747	3.16159e-10	1.56769e-07	12.9475
FAM89A	-0.498019	12.1359	-4.78904	3.51526e-06	0.000170155	4.13887
GNG12	-0.497948	8.08707	-3.91936	0.000126517	0.00235622	0.805128
LOC221442	-0.497772	4.72206	-3.1674	0.00181037	0.0140606	-1.62225
LOC158572	-0.496722	3.13584	-3.81237	0.000189543	0.0031227	0.432883
ZNF764	-0.496343	3.91359	-3.25118	0.00137475	0.0116114	-1.37413
OR51I2	-0.496234	4.52372	-2.82098	0.00533189	0.029944	-2.58644
PRELID2	-0.495802	5.22922	-3.58414	0.000436566	0.00537204	-0.331938
NRIP1	-0.495376	9.92684	-4.54402	1.0161e-05	0.000379731	3.14613
EFCAB3	-0.49503	5.58856	-3.47818	0.000634647	0.00687028	-0.673174
SMAD2	-0.495001	5.00675	-3.48613	0.000617256	0.0067351	-0.647872
LOC729041	-0.494307	5.61149	-3.64606	0.000349453	0.00463709	-0.128405
PPFIBP1	-0.492632	6.65047	-3.54368	0.000504101	0.00589325	-0.463266
CD109	-0.492056	9.18748	-3.70699	0.000279949	0.00404805	0.0747611
ENTPD7	-0.491992	3.91606	-3.61867	0.000385746	0.00495402	-0.21881
SCARNA2	-0.491885	6.42587	-3.35039	0.00098538	0.00922012	-1.07287
KBTBD3	-0.491277	4.21286	-3.81325	0.000188924	0.00311708	0.435894
FTSJD1	-0.490948	7.77406	-4.20166	4.18599e-05	0.0010817	1.8283
TTC3	-0.490759	7.98725	-4.24395	3.52981e-05	0.000944958	1.98656
CLSPN	-0.490478	4.28354	-3.02892	0.00281971	0.0191465	-2.01975
USP17	-0.490469	6.76784	-3.78401	0.000210689	0.00337002	0.335661
FAM3B	-0.49012	9.40569	-2.61826	0.0095999	0.044634	-3.10343
TMEM150B	-0.489984	5.96193	-2.98639	0.00322102	0.0209681	-2.13861
RAB11FIP2	-0.488276	7.07195	-4.83876	2.82058e-06	0.000141586	4.34521
VCY	-0.488054	6.23512	-2.48585	0.0138471	0.0576631	-3.42188
TSHZ1	-0.48802	8.09661	-4.46486	1.4197e-05	0.000483459	2.83409
DNHD1	-0.487569	5.82041	-3.28844	0.00121422	0.0106862	-1.26193
ABHD1	-0.487508	5.23652	-3.41817	0.000781498	0.00781498	-0.862493
SPTLC2	-0.487374	6.18099	-3.78558	0.000209465	0.00335308	0.341015
ZHX3	-0.486973	7.15159	-4.02373	8.46091e-05	0.00177681	1.17657
VSNL1	-0.486435	4.65268	-1.8702	0.0630982	0.167182	-4.69747
ZFP30	-0.486049	7.39586	-3.7597	0.00023057	0.00357278	0.252828
THAP10	-0.485735	5.95212	-2.711	0.00736538	0.0374056	-2.8713
SVEP1	-0.485524	4.24243	-3.41888	0.000779606	0.0077999	-0.860291
SLC22A1	-0.485441	4.31416	-3.63076	0.000369306	0.00482518	-0.178969
ACTR3C	-0.485276	4.82023	-2.79658	0.00573276	0.0314391	-2.65052
LGALS3BP	-0.485015	11.5293	-4.66617	6.0155e-06	0.000254699	3.63597
LOC100131434	-0.484781	5.43169	-3.54525	0.000501316	0.00588098	-0.458211
KIAA0556	-0.484691	5.31593	-3.04025	0.00272083	0.0187033	-1.98782
SCAPER	-0.484657	5.12506	-3.01344	0.0029601	0.0197437	-2.06318
SMAD1	-0.484634	7.08575	-4.27303	3.137e-05	0.000870058	2.09615
LMAN1	-0.484583	4.47464	-3.32511	0.00107341	0.00978586	-1.15039
CALHM1	-0.484389	2.90258	-4.43107	1.63544e-05	0.000536803	2.70223
TAGLN	-0.483458	10.0885	-4.56701	9.21338e-06	0.000356099	3.23754
SLC39A6	-0.483284	6.63615	-4.05192	7.57983e-05	0.00163934	1.27825
SLC2A9	-0.483103	9.47322	-5.00089	1.36083e-06	8.16096e-05	5.02923
CREBZF	-0.483062	4.83035	-2.59189	0.0103378	0.0471547	-3.16805
CAPN11	-0.482697	3.32206	-2.3506	0.0198389	0.0742773	-3.73125
CENPH	-0.482475	6.23941	-3.42831	0.000754652	0.0076534	-0.830726
CPNE3	-0.482287	6.92555	-4.06915	7.08478e-05	0.00155712	1.34073
MGC4473	-0.482211	9.54823	-3.95705	0.000109506	0.00211622	0.938331
RFC3	-0.481969	5.46579	-3.32083	0.00108901	0.00987053	-1.16346
OR4C15	-0.480733	4.96276	-3.15164	0.00190548	0.0146349	-1.66831
IGFBP2	-0.480561	12.6398	-2.40473	0.0172104	0.0674391	-3.60937
C1orf182	-0.480089	5.95969	-3.43835	0.000728912	0.00748371	-0.799177
KDELC1	-0.479946	5.35361	-3.2703	0.00129006	0.0111084	-1.3167
ZNF471	-0.479822	3.10064	-3.63268	0.000366768	0.00480836	-0.17266
LOC100131289	-0.479523	3.73508	-2.63163	0.00924411	0.0436647	-3.07043
TM7SF2	-0.479306	5.34718	-3.13631	0.00200235	0.0151516	-1.71288
TRPC6	-0.479208	13.03	-3.4428	0.000717763	0.00740341	-0.785161
ALDH2	-0.47915	14.4473	-4.40425	1.82873e-05	0.000582729	2.59816
C11orf45	-0.479087	6.69974	-3.68375	0.000304761	0.00425828	-0.00308003
HHLA2	-0.479042	4.99994	-2.867	0.00464427	0.0271878	-2.46416
OR5L2	-0.478733	6.91728	-2.35353	0.0196878	0.0738747	-3.7247
SRF	-0.478678	5.42019	-2.99596	0.00312635	0.0205397	-2.11198
IFT140	-0.478485	5.51011	-4.31	2.69776e-05	0.00078259	2.23635
HP	-0.478093	12.5689	-1.4152	0.158759	0.31467	-5.41696
ZNF658	-0.477849	7.10549	-4.20298	4.16392e-05	0.00107837	1.83321
AZU1	-0.477833	5.05511	-2.42193	0.0164421	0.0652611	-3.57009
KDM1A	-0.477568	6.90033	-4.6128	7.57313e-06	0.000305384	3.42069
APBA1	-0.47749	6.24541	-3.56532	0.000466837	0.00562756	-0.39317
SNX33	-0.4774	5.86266	-2.76793	0.00623848	0.0332446	-2.72513
STARD4	-0.477274	6.74752	-4.04381	7.82392e-05	0.00167763	1.24894
ZCCHC24	-0.476954	7.31565	-3.70601	0.000280964	0.00405681	0.0714437
LIG4	-0.475884	3.68847	-3.50273	0.000582384	0.00650542	-0.594895
TNPO1	-0.475693	7.57993	-4.3169	2.62262e-05	0.000769057	2.26262
ZNF155	-0.474631	6.12802	-5.4942	1.34163e-07	1.42059e-05	7.21149
C21orf96	-0.474559	6.67552	-2.55556	0.0114382	0.0505975	-3.25612
DLC1	-0.474413	6.28903	-2.70735	0.00744348	0.0376526	-2.88057
KDM6B	-0.474233	5.11972	-2.1087	0.03637	0.113719	-4.24389
MLPH	-0.474005	9.88191	-2.97835	0.00330253	0.0213552	-2.16091
PLEKHG6	-0.473961	8.32238	-3.48986	0.000609263	0.00668086	-0.636001
CLEC4M	-0.473819	6.7168	-2.57123	0.0109515	0.0490189	-3.21829
OR5A1	-0.47318	4.05896	-2.88578	0.00438782	0.0261137	-2.41376
DBR1	-0.472871	8.56238	-4.9653	1.5992e-06	9.13251e-05	4.87763
ZNF76	-0.472199	6.13091	-3.73026	0.000257029	0.00384504	0.153111
AQP7P1	-0.471904	5.27563	-2.16743	0.0315312	0.10291	-4.12427
DST	-0.471864	7.06295	-4.00397	9.1361e-05	0.00187046	1.10562
NLRP2	-0.471553	7.31288	-2.89316	0.00429062	0.0257386	-2.39387
C19orf40	-0.47121	3.59035	-3.60343	0.000407442	0.00512263	-0.268843
TMEM97	-0.47119	8.49347	-4.65577	6.29234e-06	0.000263759	3.59389
RNF168	-0.470951	6.41814	-4.58816	8.41711e-06	0.000331628	3.32196
GIT1	-0.470884	5.13325	-3.23382	0.00145608	0.0120727	-1.42601
SLC25A10	-0.470661	4.95198	-3.38657	0.000871082	0.00843331	-0.961045
JOSD2	-0.470508	5.38245	-2.90073	0.00419284	0.0252663	-2.37339
CEACAM1	-0.469979	7.45272	-2.43274	0.0159751	0.0638688	-3.54528
LOC730020	-0.46996	7.12363	-3.05829	0.00256995	0.0179174	-1.93676
ZNF735	-0.469896	3.58687	-2.85741	0.00478057	0.0277287	-2.4898
FKSG83	-0.469447	2.89053	-3.53578	0.000518401	0.00601546	-0.488787
FIG4	-0.469437	9.89418	-5.65903	5.99265e-08	7.96278e-06	7.97293
NANP	-0.469377	3.97932	-3.03998	0.00272314	0.0187095	-1.98858
RNF150	-0.468986	3.2629	-2.69656	0.00767906	0.0385184	-2.90793
SERPINA1	-0.468684	15.4768	-4.71976	4.76466e-06	0.000212891	3.85408
KLF8	-0.46834	8.65853	-4.58548	8.51409e-06	0.000334153	3.31126
ZBTB20	-0.468332	5.80938	-2.75732	0.00643588	0.0339143	-2.75259
DCUN1D4	-0.468321	6.67325	-4.11092	6.01012e-05	0.00139005	1.49301
PNPLA6	-0.468254	11.2764	-4.0535	7.53314e-05	0.00163446	1.28396
PRCD	-0.468209	4.76189	-3.30588	0.00114524	0.0102072	-1.20902
MAP4K1	-0.468084	7.7236	-3.75327	0.000236125	0.00364497	0.230968
MS4A14	-0.46796	9.04409	-3.105	0.00221456	0.0163064	-1.80334
SAMD4B	-0.467935	5.61386	-2.04688	0.0421406	0.125783	-4.36644
TRIM44	-0.467631	9.49754	-5.6306	6.89388e-08	8.59832e-06	7.84049
BMS1P1	-0.467464	4.75942	-2.51556	0.0127698	0.0542987	-3.35174
RASA1	-0.466864	8.8631	-4.30358	2.76953e-05	0.000795262	2.21194
ZNF473	-0.466748	4.32195	-2.99192	0.00316603	0.0206962	-2.12324
ZBTB9	-0.466623	6.1222	-3.92895	0.000121965	0.0022874	0.838921
PLK4	-0.466572	3.89849	-3.16377	0.00183186	0.0141873	-1.63287
ZNF623	-0.466283	4.70962	-3.01116	0.00298132	0.0198462	-2.06956
LOC149134	-0.46622	4.65689	-3.57402	0.000452606	0.00551416	-0.364899
TTK	-0.466047	5.36264	-3.10532	0.00221227	0.0162955	-1.80241
LOC339442	-0.465909	3.93616	-3.66038	0.000331793	0.00448494	-0.0809256
GIN1	-0.46555	6.00886	-3.89462	0.000139014	0.00251214	0.718294
RPL13AP17	-0.465439	8.57815	-3.79023	0.000205872	0.00331909	0.356916
SH2D4B	-0.465237	6.43647	-2.48911	0.0137249	0.0572714	-3.41421
TK2	-0.464482	7.80193	-3.60638	0.000403152	0.00509073	-0.259167
OPRK1	-0.464473	3.44472	-2.17486	0.0309601	0.101552	-4.1089
RP11-165H20.1	-0.464443	4.30173	-2.94559	0.00365467	0.0229603	-2.2512
OR8G2	-0.463985	4.98705	-3.09506	0.00228617	0.0166706	-1.83189
GPR180	-0.463701	5.28642	-2.48716	0.0137979	0.0575172	-3.4188
BIVM	-0.463669	5.71023	-2.84289	0.00499365	0.0285331	-2.52844
RPRD1A	-0.463326	7.56383	-4.39981	1.86278e-05	0.000588047	2.58098
OLR1	-0.462926	11.4649	-2.80483	0.00559426	0.0309053	-2.62891
DKFZp761E198	-0.462841	6.98315	-3.02557	0.00284956	0.0192848	-2.02916
LATS1	-0.462345	5.24673	-2.83238	0.00515336	0.0291832	-2.55631
C11orf63	-0.461926	6.86689	-4.48596	1.29912e-05	0.000452246	2.91685
LOC392196	-0.461836	5.95095	-3.4927	0.000603245	0.00665469	-0.62696
INTU	-0.461162	5.01595	-3.26367	0.00131884	0.0112561	-1.33664
GPRASP1	-0.460887	4.00041	-2.7839	0.00595192	0.0323086	-2.68364
OTUD6A	-0.460814	4.70425	-2.9996	0.00309101	0.0203828	-2.10183
USP37	-0.46077	6.98023	-3.94829	0.000113255	0.00216194	0.907271
B3GAT2	-0.460625	3.49833	-3.39853	0.000836098	0.00819182	-0.923834
ZMAT3	-0.460477	4.89688	-2.85036	0.004883	0.0280586	-2.50859
SLC29A2	-0.46032	4.37599	-2.9444	0.00366815	0.0230165	-2.25448
PDGFD	-0.460103	5.01508	-1.98766	0.0483832	0.139206	-4.48058
TBC1D19	-0.459946	5.34765	-4.09458	6.41062e-05	0.00146108	1.43328
DYTN	-0.45978	11.1909	-2.10175	0.0369837	0.11516	-4.25786
CG030	-0.459391	5.2933	-2.75862	0.00641133	0.0338462	-2.74922
KCTD10	-0.459204	8.48593	-5.75482	3.72525e-08	5.53483e-06	8.42255
ATXN8	-0.459184	6.2393	-3.477	0.000637284	0.00688781	-0.676948
METTL14	-0.459087	7.3355	-4.52158	1.11764e-05	0.000405021	3.05722
ETV3	-0.458797	5.84996	-3.33832	0.00102654	0.00948613	-1.10995
GAB1	-0.458749	3.74278	-3.55213	0.000489235	0.00579275	-0.435951
TMF1	-0.458702	5.74714	-3.17274	0.00177917	0.0138957	-1.60661
HCG4	-0.457895	4.42386	-3.14443	0.00195045	0.0148401	-1.68928
PAPL	-0.457817	7.51682	-2.58143	0.0106446	0.0480841	-3.19354
CCDC111	-0.457767	5.88393	-3.85766	0.000159895	0.00275247	0.589397
SPATA12	-0.457514	3.06897	-3.32063	0.00108975	0.00987285	-1.16407
COL15A1	-0.457192	3.61364	-2.40526	0.017186	0.0673654	-3.60815
ZNF788	-0.45709	7.15217	-3.18671	0.00169988	0.0134156	-1.56557
LOC100134237	-0.457089	6.26534	-3.24415	0.00140713	0.0118077	-1.39515
ZNF177	-0.457065	4.84573	-2.89245	0.00429989	0.0257639	-2.39579
LOC92249	-0.456899	5.89565	-2.74314	0.00670843	0.0348966	-2.78912
MBLAC2	-0.456536	6.17097	-3.71929	0.000267607	0.00394766	0.116112
LOC400464	-0.455399	6.32729	-3.56496	0.000467441	0.00562756	-0.394351
LOC285401	-0.455278	4.16341	-2.73771	0.00681551	0.0352568	-2.80306
CEP70	-0.455277	4.06677	-2.8644	0.00468092	0.0273457	-2.47113
AKR1E2	-0.455266	4.54844	-3.34181	0.0010145	0.00941771	-1.09926
TIGD6	-0.454884	4.67809	-3.90158	0.000135386	0.00246409	0.74267
LOC283585	-0.454876	5.0702	-2.83309	0.00514237	0.0291454	-2.55442
CRY1	-0.454648	5.79106	-3.09412	0.002293	0.0166965	-1.83457
MOGAT1	-0.454391	8.81064	-2.25681	0.0252365	0.0882755	-3.93624
ZNF329	-0.453891	6.00241	-3.48035	0.000629873	0.00684411	-0.666299
LOC157740	-0.453578	7.58058	-3.44943	0.000701441	0.00729801	-0.764241
PSMG2	-0.453556	9.8417	-5.39981	2.11357e-07	1.94429e-05	6.78256
CENPT	-0.453443	5.35551	-3.44862	0.000703427	0.00730745	-0.766812
ZNF540	-0.453208	3.24878	-3.39259	0.000853321	0.00830049	-0.942346
FAM24B	-0.453136	6.61694	-3.5155	0.000556821	0.00632412	-0.553985
PLEKHB1	-0.4531	8.9279	-4.20046	4.20628e-05	0.00108382	1.82382
ZNF541	-0.452733	3.65185	-2.2174	0.0278623	0.0947541	-4.02003
PSD3	-0.452439	6.8852	-3.20986	0.00157573	0.0127273	-1.49723
BRSK2	-0.452399	6.1945	-2.76993	0.00620192	0.0331218	-2.71994
LIN52	-0.452381	4.54739	-2.75736	0.00643503	0.0339143	-2.75247
KGFLP2	-0.452337	6.26973	-2.90416	0.00414929	0.0251147	-2.36412
HELLS	-0.452273	5.49421	-3.90641	0.000132918	0.00243224	0.759627
Sept12	-0.45211	4.19582	-3.07266	0.00245541	0.0173811	-1.89591
CNOT1	-0.452026	6.09136	-4.02666	8.36518e-05	0.00176172	1.18709
ST3GAL2	-0.451885	9.45134	-6.20878	3.66148e-09	8.96843e-07	10.6207
SRC	-0.451533	8.42409	-4.1356	5.45003e-05	0.0012959	1.58363
SERAC1	-0.451252	6.08036	-3.22118	0.00151809	0.0123847	-1.46363
RGL3	-0.45107	6.48224	-2.60112	0.010074	0.0462624	-3.14551
TMEM50B	-0.450794	4.01535	-3.05127	0.00262775	0.0182238	-1.95667
FLJ31715	-0.450687	4.28753	-3.00431	0.00304587	0.020173	-2.08869
LCE6A	-0.450514	4.23549	-3.02382	0.00286526	0.0193396	-2.03408
PCP2	-0.449956	8.04298	-4.81318	3.15954e-06	0.000155643	4.23884
CD207	-0.449755	3.51593	-2.74737	0.00662612	0.0346207	-2.77825
RPL23AP64	-0.449592	4.72175	-3.35082	0.000983961	0.0092184	-1.07156
LIMA1	-0.449411	10.5359	-4.6219	7.28241e-06	0.000296103	3.45727
EHHADH	-0.449039	3.54337	-3.11578	0.00213922	0.0158782	-1.77227
MPZL2	-0.448821	10.7232	-4.17043	4.7441e-05	0.00117906	1.71221
LIN9	-0.448814	6.9868	-3.33256	0.00104674	0.00962036	-1.12761
ZBTB22	-0.448718	5.88228	-4.22089	3.87428e-05	0.0010085	1.90012
GABRG2	-0.448106	5.40196	-3.2063	0.00159424	0.012838	-1.50776
SEPN1	-0.447893	10.4801	-3.63573	0.000362749	0.00477273	-0.162578
ZNF83	-0.447877	6.39623	-2.97589	0.00332786	0.0214507	-2.16772
C9orf100	-0.4477	5.02899	-3.40577	0.000815573	0.00805203	-0.901263
LOC100129826	-0.447551	4.12747	-3.36224	0.000946482	0.00896644	-1.03636
ZNF160	-0.447213	6.84672	-3.19467	0.00165623	0.0131888	-1.54213
MPRIP	-0.446966	8.61875	-4.45874	1.45658e-05	0.000492718	2.81017
LOC286186	-0.446742	3.70575	-3.32275	0.00108201	0.00983735	-1.15762
ASAP1	-0.44672	7.58895	-4.01834	8.64023e-05	0.00179424	1.15719
CALCOCO1	-0.446626	9.12894	-4.24213	3.55591e-05	0.000949957	1.97972
EP400NL	-0.446608	4.44992	-2.65179	0.00872979	0.0419864	-3.02035
LOC389834	-0.446506	8.30066	-2.8437	0.00498158	0.0284802	-2.52629
FDFT1	-0.446367	11.1625	-5.19215	5.63957e-07	4.12401e-05	5.85765
ALAS1	-0.446146	11.1349	-4.80708	3.24589e-06	0.000159394	4.21357
C9orf123	-0.445872	4.59998	-3.34697	0.000996899	0.00929251	-1.0834
S100A1	-0.445794	4.82901	-2.4592	0.0148809	0.060712	-3.4841
PLEKHA4	-0.445723	7.49073	-3.27497	0.00127012	0.0110019	-1.30262
GDPD5	-0.44556	5.90698	-3.81888	0.000184983	0.00307248	0.455278
KIF13A	-0.445425	5.62263	-3.52912	0.000530738	0.00610634	-0.51024
AOC3	-0.445404	11.0401	-2.26637	0.0246332	0.0866125	-3.91571
ZNF280A	-0.445252	4.51717	-3.32335	0.0010798	0.00983529	-1.15577
TFRC	-0.445111	13.4956	-3.24394	0.00140812	0.0118098	-1.39579
PTPDC1	-0.445032	8.02971	-4.35844	2.21085e-05	0.000670603	2.4215
FRMD4A	-0.444847	7.52327	-3.78905	0.000206777	0.00332841	0.352882
WDTC1	-0.44478	7.63846	-3.53367	0.000522279	0.00604666	-0.495586
SASH1	-0.444743	7.29524	-3.6331	0.000366206	0.00480653	-0.171256
C17orf57	-0.444635	4.9436	-3.08042	0.00239547	0.0171358	-1.87377
ADCY2	-0.444378	2.85918	-3.61036	0.000397442	0.00503741	-0.246126
LOC100128107	-0.444073	12.5744	-3.39499	0.000846313	0.00825998	-0.934859
SNAI3	-0.444071	8.7416	-3.77341	0.000219148	0.00345906	0.299494
CACNG3	-0.444002	3.8598	-2.33758	0.0205215	0.0759376	-3.76016
GATAD2B	-0.443858	4.9252	-3.01212	0.00297232	0.0198144	-2.06686
SCML1	-0.443778	5.24757	-3.24114	0.00142124	0.0118856	-1.40416
TTC16	-0.443377	6.06275	-3.08136	0.0023883	0.0171085	-1.87108
DTX4	-0.442932	6.79798	-3.88527	0.000144037	0.00256191	0.685592
SHROOM3	-0.442866	4.69554	-2.15059	0.0328585	0.106051	-4.15889
PTPN9	-0.442698	7.58508	-4.67908	5.6879e-06	0.000244471	3.68835
ZAR1L	-0.442413	3.54379	-3.0226	0.0028762	0.0193622	-2.03748
LOC286071	-0.442408	4.09403	-1.88186	0.0614879	0.164221	-4.67651
PPAPDC3	-0.442389	6.4637	-2.60275	0.010028	0.046114	-3.14152
EP300	-0.442034	7.13797	-3.32861	0.00106082	0.00969716	-1.13971
OLFML1	-0.441604	3.42778	-3.17973	0.00173908	0.0136507	-1.58609
EXOC4	-0.44156	5.50684	-3.54078	0.000509309	0.00594048	-0.472645
RBM4B	-0.441355	7.74044	-4.82845	2.95267e-06	0.000146767	4.30231
FOXC1	-0.441348	4.88485	-2.67079	0.00826906	0.0404656	-2.97286
BCAR1-1	-0.441293	11.3391	-3.51225	0.00056324	0.00637009	-0.564433
LOC340515	-0.440806	5.47924	-3.3968	0.000841087	0.00822082	-0.929236
DHX57	-0.440729	6.23739	-3.95784	0.000109173	0.0021138	0.941141
LOC391322	-0.44048	3.9591	-2.33562	0.020626	0.0761856	-3.7645
ZNF280D	-0.440325	6.47994	-2.97548	0.00333208	0.0214616	-2.16885
C20orf112	-0.440141	4.55941	-3.00782	0.00301265	0.0199893	-2.0789
HOMEZ	-0.440087	7.33537	-3.66805	0.000322676	0.00442048	-0.055409
SPATS2L	-0.439982	10.6427	-4.87715	2.37706e-06	0.000122959	4.50564
KMO	-0.439815	9.78235	-4.39899	1.86915e-05	0.000589143	2.57781
ZNF512	-0.439532	6.59327	-4.23134	3.71431e-05	0.000978136	1.93926
APBB2	-0.439257	6.80055	-3.62654	0.000374966	0.00487121	-0.192885
C16orf93	-0.439234	5.79653	-3.63558	0.000362944	0.00477273	-0.163069
OR2A20P	-0.439044	5.16514	-2.05581	0.041262	0.123984	-4.34897
C20orf202	-0.439044	4.68743	-2.64625	0.00886849	0.0424368	-3.03415
SLC27A3	-0.438903	11.8638	-5.28516	3.6451e-07	2.96106e-05	6.26871
CEP120	-0.438783	7.19765	-5.15214	6.79328e-07	4.71356e-05	5.68246
LOC100509175	-0.438666	4.21696	-1.3079	0.192596	0.35797	-5.55831
ZNF417	-0.438622	5.48889	-2.90367	0.00415549	0.0251234	-2.36544
FLJ23867	-0.4383	5.66754	-3.35844	0.000958825	0.00906441	-1.0481
RIMS1	-0.438169	3.57717	-3.50966	0.00056839	0.00640187	-0.572729
ANKRD13C	-0.438156	5.59969	-4.09602	6.37425e-05	0.00145605	1.43854
HPGDS	-0.438134	10.1785	-3.39404	0.000849085	0.00827909	-0.937828
PPP2R5A	-0.43789	8.67665	-5.54974	1.0243e-07	1.15689e-05	7.46635
C14orf176	-0.437781	3.49753	-3.31785	0.00110002	0.0099393	-1.17256
TXNDC16	-0.437715	4.37489	-2.72305	0.00711248	0.0363857	-2.84058
RTN4RL2	-0.437638	6.53097	-3.51657	0.000554737	0.00630824	-0.550567
MACC1	-0.437589	7.75076	-3.20127	0.0016208	0.0129956	-1.52265
AXL	-0.437477	12.0698	-4.4604	1.44649e-05	0.000490465	2.81666
LCAT	-0.43747	5.06895	-2.74615	0.0066497	0.0346596	-2.78138
FRMD1	-0.437283	5.09006	-3.47351	0.000645078	0.0069462	-0.688015
ZNF99	-0.437155	6.47386	-3.29415	0.00119121	0.0105339	-1.24463
C15orf2	-0.437022	3.53109	-3.3053	0.00114746	0.0102226	-1.21078
ZNF479	-0.436744	4.14605	-2.11715	0.0356367	0.112184	-4.22687
SSPN	-0.436362	7.84084	-3.84167	0.000169823	0.0028843	0.533945
ATXN7L1	-0.436304	7.10998	-4.00595	9.06614e-05	0.00186336	1.11272
GUF1	-0.435739	7.35195	-3.46793	0.000657744	0.00706016	-0.705715
HEMK1	-0.435717	3.7681	-2.79167	0.00581667	0.0317798	-2.66335
PCMTD2	-0.435595	6.51388	-3.1554	0.00188238	0.0144903	-1.65734
GPR124	-0.435425	5.58797	-2.67361	0.00820241	0.040231	-2.96577
C8orf44	-0.435344	6.47737	-3.66741	0.000323436	0.00442792	-0.0575657
LOC100128139	-0.435202	6.13341	-2.4765	0.0142022	0.0588074	-3.44377
C1QA	-0.435102	15.1187	-3.90566	0.0001333	0.00243486	0.756976
C17orf50	-0.434829	5.16047	-3.45338	0.000691881	0.00724675	-0.751757
FIBCD1	-0.434798	6.21652	-3.29133	0.00120252	0.0106062	-1.25317
KIAA1407	-0.434581	4.87365	-2.76721	0.00625175	0.0332717	-2.727
PFKFB2	-0.434514	11.1789	-2.55975	0.0113061	0.0501862	-3.24602
OTUD4	-0.434388	6.81889	-3.63057	0.000369564	0.00482546	-0.17961
QTRT1	-0.434193	5.08421	-3.2021	0.0016164	0.0129785	-1.5202
TSPAN32	-0.434191	8.37325	-3.57113	0.000457293	0.00555031	-0.374308
CCDC14	-0.434039	8.74123	-3.97668	0.000101535	0.0020126	1.00809
UTP14C	-0.43395	7.06738	-3.81764	0.000185841	0.00308168	0.451026
ZBTB33	-0.433494	8.2122	-4.65116	6.41907e-06	0.000267417	3.57524
CD1B	-0.433385	5.5453	-2.29302	0.0230171	0.082587	-3.85803
MOSPD1	-0.433268	7.27683	-4.26226	3.27734e-05	0.00089314	2.05549
LOC100128126	-0.433213	4.40633	-2.76978	0.00620478	0.0331218	-2.72035
NFXL1	-0.433098	6.5087	-3.37001	0.000921765	0.00878551	-1.01236
COL11A2	-0.433018	7.60937	-2.61546	0.0096758	0.0448698	-3.11031
LOC150622	-0.433003	3.78455	-3.49093	0.000606989	0.00667032	-0.632596
CEP97	-0.432667	3.25305	-2.86699	0.0046444	0.0271878	-2.46418
OR13A1	-0.432594	5.57455	-1.82287	0.0700014	0.179736	-4.78129
FRY	-0.432017	8.12568	-4.43971	1.57742e-05	0.000523147	2.73589
BEGAIN	-0.431822	6.43529	-2.16228	0.0319321	0.103769	-4.13489
CR1L	-0.431578	4.54038	-2.60011	0.0101027	0.046342	-3.14799
TSNARE1	-0.431468	6.43583	-3.97615	0.000101743	0.00201406	1.00621
BAG4	-0.431466	7.361	-5.15546	6.68957e-07	4.6735e-05	5.69694
TGM2	-0.431112	10.2965	-2.71148	0.00735515	0.0373826	-2.87008
PNMAL2	-0.430769	6.65317	-2.76125	0.00636209	0.0336651	-2.74242
LOC283075	-0.430401	5.27832	-4.40672	1.81004e-05	0.000577678	2.60773
ZNF484	-0.430367	5.81556	-3.49253	0.000603587	0.00665469	-0.627476
GPR3	-0.430106	3.99994	-3.44988	0.00070034	0.00729601	-0.762812
DIO2	-0.430015	4.86401	-3.69959	0.000287635	0.00411898	0.0499285
LOC91948	-0.429928	7.70395	-2.47401	0.0142981	0.0591536	-3.44959
CHAC2	-0.429764	6.02779	-4.03251	8.17666e-05	0.00172978	1.20816
SLC1A7	-0.429759	10.7321	-2.01633	0.0452694	0.132899	-4.42572
ODF2L	-0.429724	3.61735	-2.79024	0.00584148	0.0318726	-2.66711
LRRC20	-0.429618	8.36269	-3.58183	0.000440168	0.0054005	-0.339447
GFRA4	-0.429559	4.58048	-2.45674	0.01498	0.0610307	-3.48983
AGRN	-0.429461	8.72449	-3.19967	0.00162931	0.0130409	-1.52737
B3GNT7	-0.429281	10.1737	-3.64325	0.000353022	0.00467262	-0.137704
REEP6	-0.428746	7.97472	-4.44713	1.52924e-05	0.000513875	2.7648
C11orf35	-0.428731	8.542	-4.32041	2.58511e-05	0.000760568	2.27602
LPCAT2	-0.428191	8.0725	-4.15952	4.9552e-05	0.00121519	1.67185
ADAMTSL2	-0.428114	6.18379	-3.457	0.000683245	0.00720648	-0.74033
RSPO3	-0.427787	8.2777	-3.12174	0.00209865	0.0156571	-1.75508
SCOC	-0.427743	7.27487	-3.91498	0.00012865	0.00237985	0.789713
LOC554223	-0.427539	4.46083	-3.03599	0.00275761	0.0188762	-1.99983
LMX1B	-0.427282	6.23529	-2.63442	0.00917134	0.0434881	-3.06352
CPAMD8	-0.427171	7.83469	-3.37211	0.000915198	0.00874752	-1.00587
BTRC	-0.426946	6.56599	-3.59679	0.000417258	0.00520409	-0.290605
L3MBTL3	-0.426475	3.78856	-2.59637	0.0102091	0.0466723	-3.15713
TMEM194B	-0.42645	4.22678	-3.10363	0.00222429	0.0163603	-1.80727
FRS2	-0.426426	5.76785	-3.73421	0.000253321	0.00381201	0.166444
CD1E	-0.426328	4.27721	-2.18059	0.0305263	0.100755	-4.09703
TOMM70A	-0.426158	6.45065	-3.31445	0.00111269	0.0100182	-1.18293
CARTPT	-0.426144	2.96897	-3.7933	0.000203529	0.00328654	0.367433
TLCD2	-0.426029	6.05866	-3.43624	0.00073425	0.00750492	-0.805811
OR1D2	-0.425975	4.45969	-2.82458	0.00527494	0.0296816	-2.57694
C5orf56	-0.425848	4.02425	-2.06074	0.0407833	0.12307	-4.33928
LOC646324	-0.425721	5.1794	-2.69607	0.00768998	0.0385544	-2.90918
IGSF8	-0.425405	7.77364	-3.67469	0.000314989	0.00434774	-0.0333255
LOC440082	-0.425404	6.15022	-2.94228	0.00369208	0.0231171	-2.26027
C14orf135	-0.425288	6.93484	-4.03401	8.12892e-05	0.00172326	1.21358
ATP6V1G2	-0.42525	4.44718	-2.78066	0.00600911	0.0324908	-2.69208
LRCH3	-0.425153	5.44212	-3.34151	0.00101551	0.00941847	-1.10016
CCNB3	-0.425084	4.68154	-3.45346	0.000691709	0.00724675	-0.751531
APOLD1	-0.425035	6.08662	-2.43395	0.0159236	0.0637257	-3.5425
PDE3B	-0.424863	7.26844	-4.06918	7.08411e-05	0.00155712	1.34082
SNORA53	-0.424563	4.82017	-2.25363	0.02544	0.0888295	-3.94305
TMEM67	-0.424527	3.7993	-2.80412	0.00560614	0.0309288	-2.63079
ANKMY1	-0.4244	9.11218	-2.40268	0.0173038	0.0677293	-3.61402
Sept11	-0.424242	11.1372	-4.48191	1.32148e-05	0.00045846	2.90094
C17orf76	-0.423857	10.779	-2.87931	0.00447472	0.026529	-2.43116
TOPORS	-0.423409	6.77694	-3.50898	0.000569738	0.00640286	-0.574889
IL17A	-0.423171	3.47819	-2.93476	0.00377852	0.0234843	-2.28087
ZNF25	-0.423143	7.41089	-4.08939	6.54308e-05	0.00147637	1.41434
DISP2-1	-0.423	8.5642	-4.44385	1.55035e-05	0.000515852	2.75203
SGOL1	-0.422798	5.07674	-2.62703	0.00936494	0.0439799	-3.08178
KRTAP19-8	-0.422558	6.47762	-2.74005	0.00676917	0.0350617	-2.79706
TFF2	-0.421904	5.47988	-2.74143	0.00674195	0.0349563	-2.79351
CMIP	-0.421885	8.55063	-3.09928	0.00225551	0.0165011	-1.81978
ART5	-0.421642	3.72949	-2.91583	0.0040041	0.0244279	-2.33246
PDE6B	-0.42161	5.63173	-2.88213	0.00443659	0.0263499	-2.42357
E2F8	-0.42149	4.40922	-2.24071	0.0262819	0.0908693	-3.97064
C1RL	-0.421331	7.69189	-5.75167	3.78426e-08	5.53483e-06	8.40768
ZNF677	-0.421206	3.94157	-2.41902	0.0165701	0.0656072	-3.57677
MINK1	-0.421166	7.8117	-2.98249	0.0032603	0.0211426	-2.14942
C1orf228	-0.421131	9.67436	-4.44542	1.54023e-05	0.000514168	2.75813
SIGLEC6	-0.420927	4.19184	-2.83619	0.00509491	0.0289276	-2.54621
CC2D2A	-0.420645	6.93917	-3.36717	0.000930735	0.00884683	-1.02114
ALKBH8	-0.420616	6.58177	-4.1186	5.8301e-05	0.0013617	1.52118
PARP4	-0.420463	8.47106	-2.8107	0.00549755	0.0305286	-2.6135
FLJ27352	-0.420174	4.73776	-3.06846	0.00248838	0.0175412	-1.90787
QPRT	-0.420093	8.97481	-4.93228	1.85625e-06	0.000101173	4.7377
RRM2B	-0.419634	7.25679	-3.43667	0.000733149	0.00750122	-0.804447
EXD2	-0.419589	5.72295	-3.59875	0.000414332	0.00519	-0.284173
SLC44A2	-0.419476	9.45145	-4.51936	1.1282e-05	0.000406731	3.04845
LHFPL3	-0.419336	3.55397	-2.5265	0.0123927	0.0531527	-3.32574
WWC2	-0.419246	3.40386	-3.12364	0.00208581	0.0155869	-1.74957
CDCP1	-0.419178	9.16313	-3.61342	0.00039309	0.00500096	-0.236058
BSG	-0.419085	11.7153	-3.34023	0.00101994	0.00944336	-1.10411
MAP2K5	-0.419032	6.53438	-3.8094	0.000191664	0.00314999	0.422651
TMEM91	-0.418975	9.32271	-5.14444	7.04027e-07	4.81915e-05	5.64886
PCOLCE2	-0.418856	13.555	-2.7461	0.00665063	0.0346596	-2.7815
KRT2	-0.418588	2.91509	-3.50685	0.000574036	0.00643828	-0.581737
EEFSEC	-0.418344	6.11577	-3.67705	0.00031229	0.0043202	-0.0254396
ACSM1	-0.417835	5.27691	-2.41284	0.0168442	0.0663569	-3.59088
LOC400238	-0.417831	3.81777	-2.19556	0.0294176	0.0981731	-4.06587
CCDC85C	-0.417504	7.3117	-3.46266	0.000669933	0.00712329	-0.722426
ZNF366	-0.417334	5.12873	-2.89679	0.0042435	0.0254786	-2.38406
ELMO1	-0.417312	7.73907	-3.31212	0.00112143	0.0100645	-1.19002
FBXL20-1	-0.417161	5.45924	-2.95108	0.00359342	0.0226595	-2.23615
GRAMD3	-0.416873	5.2137	-2.67832	0.00809249	0.0398258	-2.95394
TEAD1	-0.41673	5.99935	-3.02298	0.00287278	0.0193622	-2.03642
CAB39L	-0.41651	6.46825	-3.81459	0.000187976	0.00310948	0.440518
JMY	-0.416327	5.98788	-2.80956	0.00551619	0.0306047	-2.61649
ZNF498	-0.416269	6.28844	-3.23987	0.00142721	0.0119257	-1.40794
OXR1	-0.416182	8.4972	-4.30268	2.77971e-05	0.000795938	2.20853
SLC25A35	-0.416048	5.6541	-2.76647	0.00626532	0.0333265	-2.72891
C7orf13	-0.416016	6.11866	-2.95306	0.00357146	0.022584	-2.23069
LY75	-0.415993	8.4349	-3.77727	0.000216034	0.00343307	0.312641
BEST2	-0.415776	5.21477	-2.55585	0.0114291	0.0505777	-3.25543
ZNF485	-0.415506	5.38988	-3.8885	0.000142286	0.00254507	0.696859
UBR3	-0.41531	5.84529	-2.95457	0.0035549	0.0225074	-2.22655
SPATA6	-0.415241	6.41348	-4.10747	6.09263e-05	0.00140594	1.48038
GATM	-0.414685	6.78796	-2.27468	0.0241188	0.0853201	-3.89779
CDH5	-0.414668	5.64856	-3.47411	0.000643728	0.00693535	-0.686109
MKRN7P	-0.41444	6.12648	-3.56085	0.000474317	0.00567227	-0.407683
C11orf57	-0.414262	6.55507	-3.33369	0.00104276	0.00959474	-1.12415
DDO	-0.414021	7.82501	-3.56463	0.000467992	0.00562756	-0.395426
VAX2	-0.413871	6.19204	-1.88513	0.0610421	0.16345	-4.67061
OSBPL10	-0.413861	6.83781	-2.56416	0.0111688	0.0497397	-3.23539
COPS7B	-0.413616	5.264	-2.98275	0.00325772	0.0211426	-2.14872
LOC644686	-0.413514	6.61384	-3.42068	0.000774782	0.00776966	-0.854651
LOC283387	-0.41347	4.73881	-2.69532	0.00770651	0.0385895	-2.91106
ERMAP	-0.413321	5.68495	-2.84742	0.00492627	0.0282514	-2.5164
DCAF5	-0.413321	7.62156	-3.97125	0.000103682	0.00204723	0.988781
VSIG10	-0.413187	5.59542	-2.79251	0.00580224	0.0317181	-2.66116
KCTD18	-0.413082	5.99719	-3.12794	0.00205717	0.015444	-1.73715
FAM106A	-0.412911	3.71403	-2.37627	0.0185512	0.0709187	-3.67377
PRR22	-0.412739	4.25029	-2.71533	0.00727373	0.0370831	-2.86029
PRUNE	-0.412725	3.40083	-3.13016	0.00204246	0.0153676	-1.7307
BRMS1L	-0.41266	4.0168	-2.89131	0.00431478	0.025816	-2.39886
PYROXD1	-0.412503	8.07492	-3.60601	0.000403688	0.00509434	-0.260382
C2orf43	-0.412074	7.58771	-3.86908	0.000153147	0.00267251	0.629103
CLCN1	-0.412067	5.48875	-2.95126	0.00359135	0.0226535	-2.23564
C9orf86	-0.412002	6.23341	-2.90588	0.00412763	0.0250193	-2.35946
ERI2	-0.411953	6.35685	-3.38336	0.000880691	0.0084976	-0.971
GPR173	-0.411831	4.0331	-2.72261	0.00712156	0.036423	-2.84171
GPR75	-0.411687	3.9457	-2.27024	0.0243924	0.0860038	-3.90737
NMNAT3	-0.411486	4.24953	-2.7779	0.00605809	0.0326514	-2.69925
CENPL	-0.411355	4.71766	-2.97698	0.00331662	0.0214122	-2.1647
KDM1B	-0.411093	5.928	-3.61771	0.000387078	0.00495547	-0.221962
NANOG	-0.410602	3.57455	-2.66127	0.00849706	0.0411494	-2.99669
CCDC71	-0.410436	5.53082	-2.46134	0.0147955	0.0605094	-3.47913
PPARG	-0.410418	12.3781	-3.4161	0.000787116	0.00786729	-0.869002
CASKIN2	-0.410319	4.26493	-2.28702	0.0233724	0.0835376	-3.87107
SP4	-0.410142	6.24104	-3.64861	0.000346249	0.00461287	-0.119972
NAF1	-0.410098	4.08138	-3.14241	0.00196326	0.0149152	-1.69516
NPHP4	-0.409994	6.42872	-2.45723	0.01496	0.0609801	-3.48868
ANO3	-0.409749	4.08143	-2.18837	0.0299458	0.0993169	-4.08086
SLC35C2	-0.409647	10.7347	-3.23536	0.0014487	0.0120409	-1.42143
FLJ37786	-0.409642	6.31522	-3.26778	0.00130091	0.0111546	-1.32427
FAM189A2	-0.409475	6.65494	-2.08774	0.0382462	0.117654	-4.28585
LOC401561	-0.40904	5.29647	-2.8003	0.00567	0.0311881	-2.64079
FAM70A	-0.408873	4.70831	-1.98729	0.0484251	0.139268	-4.48129
TRIM21	-0.408724	8.41424	-4.27708	3.08569e-05	0.000859342	2.11147
KCNRG	-0.40864	3.62041	-2.28504	0.023491	0.0838632	-3.87537
LOC729770	-0.40862	10.8335	-1.87153	0.0629139	0.166889	-4.6951
SKI	-0.408353	8.32029	-3.10146	0.0022398	0.0164387	-1.81351
SPARC	-0.40834	8.78773	-2.40178	0.017345	0.0678255	-3.61607
CHST14	-0.408165	5.57371	-2.73599	0.00684988	0.0353986	-2.80749
PPIC	-0.408018	10.0754	-3.52537	0.000537798	0.00617011	-0.522291
LOC100653325	-0.407594	4.69571	-2.35413	0.019657	0.0738273	-3.72336
SELM	-0.407471	8.69211	-3.41191	0.000798548	0.0079464	-0.882102
WDR36	-0.407429	6.16744	-3.01437	0.0029515	0.0196993	-2.06058
ANXA9	-0.407387	4.32222	-2.25949	0.0250659	0.0877846	-3.93049
C1orf159	-0.407376	6.94963	-3.95264	0.00011138	0.0021382	0.922675
SNX7	-0.407376	8.45603	-3.37019	0.000921203	0.00878551	-1.0118
HCFC1	-0.407358	4.37206	-2.54906	0.0116458	0.0511578	-3.27176
BRCA2	-0.407171	4.63106	-3.0843	0.00236606	0.0169912	-1.86269
MAOB	-0.407091	4.0606	-2.15221	0.0327287	0.105682	-4.15557
TP53TG3	-0.406998	5.29971	-2.65853	0.00856367	0.0413833	-3.00353
IRS2	-0.406902	10.5199	-4.76945	3.83202e-06	0.000179919	4.05804
ASB9	-0.406598	6.06551	-3.07569	0.00243188	0.0172928	-1.88728
HEYL	-0.406374	4.51808	-2.56376	0.0111812	0.0497733	-3.23636
PRR12	-0.406374	7.90774	-2.80063	0.00566444	0.0311809	-2.63993
LOC157562	-0.40633	4.89022	-2.30069	0.0225695	0.0815566	-3.84131
TRANK1	-0.40627	7.35849	-2.52426	0.0124692	0.0534045	-3.33108
REEP3	-0.405816	6.96966	-3.50284	0.000582171	0.00650542	-0.594561
TTC39B	-0.405791	8.53518	-3.82694	0.000179479	0.00300808	0.483066
RABGAP1	-0.405745	7.90483	-3.9514	0.000111912	0.00214638	0.918279
HDAC5	-0.405673	7.2392	-3.74494	0.000243504	0.00371654	0.202721
FAM82A1	-0.40563	6.51099	-3.69387	0.000293709	0.00416977	0.0307715
BRCA1	-0.405542	6.56886	-3.53077	0.000527642	0.00608826	-0.504903
DCAF17	-0.405538	7.22018	-3.73185	0.000255536	0.00383466	0.158455
LONRF3	-0.405227	9.88919	-5.41554	1.96006e-07	1.8708e-05	6.85369
CTSW	-0.405209	8.01505	-2.33306	0.0207633	0.0765815	-3.77017
ZNF836	-0.405164	4.87939	-3.08909	0.00233013	0.0168094	-1.84897
PDZD7	-0.405046	3.84118	-1.8764	0.0622377	0.165654	-4.68634
VTN	-0.405037	6.5383	-2.73079	0.00695426	0.0358196	-2.8208
LOC100132707	-0.404733	7.87754	-5.45141	1.64962e-07	1.66024e-05	7.0164
LOC642335	-0.404635	5.16631	-2.48929	0.0137181	0.0572668	-3.41379
SERPING1	-0.404398	11.9251	-2.05444	0.0413957	0.124291	-4.35165
NRF1	-0.404307	5.18536	-3.19193	0.00167113	0.0132763	-1.5502
CDH24	-0.403981	5.23755	-2.16524	0.0317009	0.103232	-4.12878
CAMSAP1	-0.403897	7.24941	-2.79699	0.00572588	0.031419	-2.64946
DSC2	-0.403848	7.61423	-3.09315	0.00230013	0.0167022	-1.83735
ANKRD50	-0.403744	4.01086	-2.47298	0.0143381	0.059225	-3.45201
S100A13	-0.403658	13.2348	-3.77712	0.00021615	0.00343307	0.312149
KDM6A	-0.403584	6.77107	-3.62304	0.000379721	0.00489755	-0.204412
LONP2	-0.40341	5.99765	-2.68576	0.00792145	0.039298	-2.9352
ABHD5	-0.403252	11.4978	-5.25223	4.2568e-07	3.29286e-05	6.12254
LRRC28	-0.40325	6.98947	-2.35828	0.0194453	0.0732623	-3.7141
ZNF800	-0.403204	6.31885	-3.37325	0.000911645	0.0087261	-1.00234
USP27X	-0.403135	5.2424	-4.0679	7.11981e-05	0.00156149	1.33617
UBE2N	-0.402977	7.2598	-3.70751	0.000279422	0.00404646	0.0764878
ITCH	-0.402916	6.01843	-2.97674	0.00331903	0.0214141	-2.16535
SCLT1	-0.402658	6.36195	-2.94106	0.00370605	0.0231341	-2.26363
MCM10	-0.402534	4.04492	-2.49011	0.0136879	0.0571982	-3.41188
ACER2	-0.40236	5.42439	-2.96835	0.00340653	0.0218125	-2.18856
GYPA	-0.402132	8.5237	-2.3035	0.0224074	0.0811364	-3.83517
RNF208	-0.402114	5.50988	-3.4242	0.000765434	0.00771123	-0.843619
CDK8	-0.401757	5.72734	-2.91211	0.00404993	0.0246217	-2.34257
C19orf18	-0.401404	3.3885	-3.39233	0.000854081	0.00830391	-0.943154
PKP2	-0.401358	6.14842	-1.84799	0.0662641	0.173178	-4.73707
TAS2R10	-0.401033	4.07895	-2.74293	0.00671255	0.0348966	-2.78966
LRRCC1	-0.400823	5.83837	-2.86206	0.00471404	0.0274839	-2.47738
KLK3	-0.400577	4.32185	-2.57081	0.0109643	0.0490329	-3.2193
OR10C1	-0.40033	4.32105	-2.53301	0.0121728	0.0526314	-3.3102
SLC29A4	-0.400257	4.15485	-2.87501	0.00453322	0.026765	-2.44269
ASF1A	-0.400106	4.28726	-3.23632	0.00144411	0.0120126	-1.41857
METTL4	-0.399997	5.70487	-3.02424	0.0028615	0.0193374	-2.0329
CHN2	-0.399864	7.95794	-4.04019	7.93515e-05	0.00169456	1.23588
FRYL	-0.399851	7.96333	-3.38872	0.000864688	0.00839098	-0.954357
SMAP1	-0.399556	7.78871	-4.15421	5.06128e-05	0.00122641	1.65221
GPATCH2	-0.399523	7.01241	-4.06742	7.13302e-05	0.00156259	1.33445
FSD2	-0.39947	3.24308	-2.39192	0.017803	0.069046	-3.63845
ZNF543	-0.399434	5.96677	-3.06556	0.00251144	0.0176365	-1.91613
CCT6B	-0.399154	5.10503	-2.83134	0.00516943	0.0292498	-2.55906
GCOM1	-0.399119	7.73316	-4.01992	8.58748e-05	0.00178877	1.16285
HILPDA	-0.398903	10.3765	-3.91551	0.000128387	0.00237714	0.791602
TCEA3	-0.398792	8.13267	-2.2758	0.0240504	0.0851524	-3.89537
LOC645967	-0.398601	3.77318	-2.6798	0.00805815	0.0397145	-2.95021
LOC728392	-0.398472	9.80391	-3.674	0.000315775	0.00435529	-0.0356059
MTERFD3	-0.398463	5.81509	-3.62452	0.000377707	0.00488784	-0.199548
ALDH3A1	-0.398161	6.21832	-2.70654	0.00746105	0.0377134	-2.88264
PNOC	-0.398064	4.54369	-2.62141	0.00951485	0.0443968	-3.09566
ANLN	-0.397777	5.82088	-2.49695	0.0134354	0.0563994	-3.39576
KIAA1530	-0.397512	9.50122	-3.77222	0.000220124	0.00347093	0.295413
QPCTL	-0.397496	5.04454	-2.21614	0.0279503	0.0949739	-4.02269
ALOX5AP	-0.397454	14.157	-4.16676	4.81403e-05	0.00119207	1.69864
ATP2C1	-0.397219	9.36924	-4.79536	3.41844e-06	0.000166173	4.16503
ZNF345	-0.397197	6.27059	-3.34503	0.00100348	0.00934953	-1.08936
GNAI1	-0.397172	3.37282	-2.35871	0.0194235	0.073248	-3.71314
LPA	-0.397162	4.32579	-2.38767	0.0180035	0.0695576	-3.64807
GDAP1	-0.397073	4.81663	-2.65532	0.00864262	0.0416618	-3.01157
RAD54B	-0.396846	4.86383	-3.16962	0.00179739	0.0139959	-1.61578
GPR64	-0.396828	2.70114	-3.57916	0.000444394	0.00543593	-0.348174
LIPT1	-0.396709	6.34567	-3.09107	0.00231547	0.0167461	-1.84331
SGOL2	-0.396569	5.30139	-2.70969	0.00739331	0.0374725	-2.87462
CD19	-0.396364	5.73404	-2.92717	0.00386754	0.0238553	-2.30159
PRIMA1	-0.396287	7.15168	-3.43273	0.000743215	0.00756613	-0.816844
METTL9	-0.396185	4.19728	-2.34485	0.0201376	0.0750911	-3.74402
TIRAP	-0.395988	6.68833	-4.13724	5.41475e-05	0.00129493	1.58965
WWP1	-0.395846	7.91546	-3.6121	0.000394965	0.00501226	-0.240409
PHF12	-0.395631	6.09964	-3.72358	0.000263429	0.00390913	0.130547
PRR11	-0.395566	6.17772	-3.34939	0.00098873	0.00923754	-1.07595
ZNF542	-0.395525	6.96169	-4.15754	4.99456e-05	0.00121678	1.66451
ZNF354C	-0.39546	3.25289	-3.27838	0.00125572	0.0109179	-1.29231
CCNY	-0.39544	7.82976	-3.70611	0.000280852	0.00405681	0.071808
LOC100128348	-0.395374	12.6202	-3.96021	0.000108183	0.00210836	0.949552
PSORS1C2	-0.395305	3.87598	-2.46755	0.0145497	0.0598291	-3.46466
TMSB4Y	-0.395158	3.39641	-3.13344	0.00202098	0.0152527	-1.72121
PAPD5	-0.394893	3.03705	-3.19127	0.00167477	0.0132794	-1.55216
SOS1	-0.394767	6.7542	-3.77207	0.000220241	0.00347093	0.294923
REEP1	-0.394498	4.36413	-2.25181	0.025557	0.0890902	-3.94694
TMEM102	-0.394446	7.83824	-4.42683	1.66462e-05	0.000540604	2.68575
ACAP2	-0.394445	7.94227	-3.24473	0.00140445	0.0118054	-1.39343
SYNJ2BP	-0.394445	8.56445	-3.91717	0.000127578	0.00236648	0.797427
NUDT12	-0.394391	5.6814	-2.44744	0.0153587	0.0621624	-3.51137
LOC643988	-0.394373	9.57711	-3.45943	0.000677494	0.00716994	-0.732639
BTD	-0.394185	6.8095	-3.01575	0.00293871	0.019647	-2.0567
ZNF28	-0.394008	7.62622	-3.64094	0.000355984	0.00470251	-0.145352
CORO2A	-0.393913	11.0033	-5.08948	9.0745e-07	5.93198e-05	5.41009
RXRG	-0.393904	3.50351	-3.05382	0.00260658	0.0181169	-1.94943
ADRBK2	-0.393864	11.0437	-4.9477	1.73159e-06	9.64469e-05	4.80296
ZIC4	-0.393785	4.29092	-2.2613	0.0249512	0.0874884	-3.92659
ZNF117	-0.393539	5.4479	-2.60087	0.0100811	0.0462847	-3.14612
ATG9B	-0.393455	3.84339	-2.35359	0.0196849	0.0738747	-3.72458
CHST13	-0.393421	10.3739	-3.68349	0.00030505	0.00425939	-0.00394931
C3orf64	-0.393383	4.92913	-2.82175	0.00531961	0.0298998	-2.5844
ENPP4	-0.393317	10.9864	-4.29191	2.90469e-05	0.000821312	2.16765
AGK	-0.393262	6.40786	-3.56505	0.000467288	0.00562756	-0.394051
OCM2	-0.393232	5.01308	-2.92687	0.00387112	0.0238701	-2.30242
KPNA1	-0.392738	5.48162	-3.42517	0.00076287	0.00770067	-0.84057
UPK3B	-0.39272	5.91454	-2.26733	0.0245729	0.0864901	-3.91363
ZNF71	-0.392714	6.15569	-3.12424	0.00208183	0.0155773	-1.74785
FAM111B	-0.392596	6.20698	-3.09045	0.00232008	0.0167735	-1.84509
LANCL1	-0.392584	6.49979	-3.55017	0.000492653	0.00582643	-0.442305
CHRNA5	-0.392463	5.02211	-2.27918	0.0238445	0.0846886	-3.88807
MFSD6	-0.392371	9.49063	-5.11372	8.11539e-07	5.39169e-05	5.51515
LPP	-0.392333	7.05134	-2.591	0.0103637	0.047209	-3.17023
CYP17A1	-0.392294	6.98804	-2.72781	0.00701491	0.0360498	-2.82844
ABCB7	-0.392247	8.78579	-4.03988	7.94486e-05	0.00169469	1.23475
HACE1	-0.392068	5.94559	-3.11457	0.00214758	0.0159286	-1.77577
ASB13	-0.391957	11.0704	-3.91811	0.000127122	0.00236017	0.800732
ZNF665	-0.391817	2.87243	-2.96823	0.00340785	0.0218141	-2.1889
NDRG4	-0.391638	5.52437	-2.76289	0.0063316	0.0335474	-2.73819
MGC12488	-0.391443	5.30651	-2.67324	0.00821128	0.0402532	-2.96672
VPS13A	-0.391442	6.88336	-3.34475	0.00100444	0.00934991	-1.09023
ZNF93	-0.391352	6.73582	-3.09442	0.00229082	0.0166866	-1.83371
ZNF566	-0.391343	3.96066	-2.78305	0.00596679	0.032348	-2.68585
TAOK3	-0.391221	9.26717	-4.95464	1.67812e-06	9.45047e-05	4.8324
TST	-0.391196	12.817	-5.63281	6.81912e-08	8.59832e-06	7.8508
WNT3A	-0.390935	6.62689	-3.46154	0.000672548	0.00714096	-0.725971
LOC730183	-0.390704	5.66132	-3.0314	0.00279779	0.0190358	-2.01277
RAI1	-0.390289	7.19693	-3.18176	0.00172759	0.0135808	-1.58013
SPINT1	-0.390039	9.41615	-3.31304	0.00111797	0.0100523	-1.18722
RBMXL1	-0.38984	7.23447	-3.61365	0.000392764	0.00500082	-0.235298
C4orf11	-0.389788	3.40255	-2.33374	0.020727	0.0764618	-3.76868
ZNF878	-0.389755	3.17867	-2.84824	0.00491419	0.0282059	-2.51423
AQP3	-0.38966	11.0044	-3.03346	0.00277964	0.0189504	-2.00695
EMR3	-0.389559	7.87133	-2.33087	0.0208813	0.0769332	-3.77501
CENPE	-0.38955	6.55351	-3.02174	0.00288403	0.0193877	-2.03991
C8orf34	-0.389514	3.79089	-3.07009	0.00247555	0.0174813	-1.90323
NAT8L	-0.389301	12.468	-2.48996	0.0136933	0.0571982	-3.41222
LOC203274	-0.389165	10.3231	-3.86983	0.000152711	0.00267178	0.631728
OR4A15	-0.389128	4.57189	-2.8353	0.00510857	0.0289942	-2.54858
PKD2	-0.388388	7.88728	-3.76731	0.000224169	0.00350566	0.278685
LOC285181	-0.387948	6.79033	-2.66297	0.00845607	0.0409899	-2.99246
CAMLG	-0.387689	3.95643	-2.36766	0.0189744	0.0721028	-3.6931
NAALADL2	-0.38764	5.98731	-2.52714	0.0123711	0.0531047	-3.32423
OR2A42	-0.387631	5.4012	-2.40061	0.0173989	0.0679706	-3.61873
PPME1	-0.387396	6.52283	-3.33113	0.00105181	0.0096452	-1.13199
PAFAH1B2	-0.387344	7.72393	-4.14067	5.34146e-05	0.00127906	1.60227
ALMS1	-0.387185	7.14588	-3.42608	0.000760489	0.00768426	-0.837729
LRRC1	-0.387131	5.10263	-3.08275	0.00237774	0.017051	-1.86711
CSF1	-0.386836	8.42092	-3.11592	0.0021383	0.0158782	-1.77188
ZNF3	-0.386604	7.60888	-4.41491	1.74938e-05	0.000563628	2.63948
PPP1R13L	-0.386596	7.1207	-2.40894	0.0170194	0.0668606	-3.59978
SERPINF2	-0.386504	4.17487	-3.05014	0.00263718	0.0182733	-1.95987
SNTA1	-0.386387	5.81858	-3.05486	0.00259803	0.0180651	-1.94648
CA13	-0.386349	7.23332	-2.83703	0.00508211	0.0289086	-2.54398
LOC642980	-0.386308	4.74987	-2.67437	0.00818477	0.0401924	-2.96388
TMTC1	-0.385991	6.49856	-1.82712	0.069358	0.178691	-4.77386
KRTAP12-2	-0.385862	6.74871	-2.81541	0.00542106	0.0302443	-2.60111
STAM2	-0.385766	6.78397	-3.80475	0.000195021	0.00318968	0.406688
TTC36	-0.385632	4.28511	-2.80258	0.00563178	0.031045	-2.63482
C5orf58	-0.385563	7.53744	-2.24498	0.0260008	0.0901733	-3.96153
LOC729291	-0.385328	3.72547	-2.50317	0.0132096	0.0556468	-3.38108
GSTM4	-0.38527	7.17065	-1.9478	0.0530122	0.14807	-4.5556
OR7E91P	-0.385263	4.96472	-2.27671	0.0239946	0.0850286	-3.8934
TRIM16L	-0.385228	7.68029	-3.11433	0.00214925	0.0159352	-1.77647
AQP7P3	-0.385215	3.44401	-2.12839	0.0346811	0.109943	-4.20413
LOC100128219	-0.384773	4.58411	-2.66023	0.00852235	0.0412511	-2.9993
PCNX	-0.384711	10.2162	-2.13317	0.0342818	0.109103	-4.19444
TBC1D3G	-0.384701	7.24772	-2.51925	0.0126415	0.0539756	-3.34298
ATP11B	-0.384688	6.67911	-3.15224	0.00190177	0.0146119	-1.66656
DENND5A	-0.384242	12.0576	-6.34053	1.83079e-09	5.31713e-07	11.2786
SC5DL	-0.383872	4.52629	-3.09685	0.0022731	0.0166052	-1.82675
FZD8	-0.383715	3.52292	-2.53668	0.0120507	0.0522728	-3.30145
RTN3	-0.383696	9.97838	-3.54843	0.000495703	0.00584709	-0.447937
LOC100270680	-0.38364	3.02108	-2.55366	0.0114985	0.0507412	-3.26069
STAG1	-0.383285	5.33221	-2.9496	0.0036098	0.0227346	-2.2402
GCNT1	-0.382716	7.8594	-3.69331	0.000294317	0.00417256	0.0288788
SNAP25	-0.382391	4.94577	-2.40143	0.0173612	0.0678756	-3.61687
GSTT2	-0.382344	7.10366	-2.18061	0.0305253	0.100755	-4.097
MYADML2	-0.382161	4.78346	-2.65226	0.0087181	0.0419401	-3.01918
POLR3F	-0.382117	6.26796	-2.80902	0.005525	0.0306178	-2.6179
LCN9	-0.382021	5.41745	-2.97608	0.00332587	0.0214446	-2.16719
IFT88	-0.381862	6.60028	-3.3481	0.000993077	0.00926963	-1.07992
GEN1	-0.381826	5.37575	-2.59502	0.0102476	0.0468167	-3.16041
PARP15	-0.381778	5.36165	-2.48122	0.014022	0.0582362	-3.43273
DDX60L	-0.381611	9.39087	-3.19047	0.00167913	0.0132983	-1.5545
TMEM52	-0.381325	6.59372	-3.45234	0.000694401	0.00726192	-0.755064
THAP9	-0.381317	4.11526	-2.5477	0.0116895	0.0512726	-3.27502
ZNF282	-0.381311	4.3825	-2.09123	0.0379278	0.117143	-4.27888
LOC283887	-0.381166	3.74446	-2.38211	0.0182687	0.0701819	-3.66061
FCF1	-0.38077	7.23125	-2.87043	0.00459645	0.0270153	-2.45498
GOLIM4	-0.380536	8.2181	-3.13422	0.00201587	0.0152295	-1.71893
LIN7B	-0.380008	8.78967	-3.97115	0.000103721	0.00204723	0.988433
DNASE1L2	-0.379935	3.7371	-2.84598	0.00494759	0.0283496	-2.52023
STIM2	-0.379924	6.65154	-3.41514	0.000789721	0.00787397	-0.872003
PPFIA3	-0.37921	3.37234	-2.97143	0.0033742	0.0216737	-2.18005
ST6GALNAC6	-0.379109	10.3237	-4.95358	1.6862e-06	9.45604e-05	4.82789
MTAP	-0.37887	7.89518	-3.59244	0.000423803	0.00526755	-0.304827
C17orf67	-0.378711	4.95597	-2.45814	0.0149234	0.060861	-3.48656
BMP1	-0.378615	5.1022	-2.36263	0.0192257	0.0728805	-3.70437
TMEM143	-0.378483	8.53191	-3.58807	0.000430475	0.00531596	-0.319101
VRK1	-0.378406	7.54839	-3.39894	0.000834919	0.00819182	-0.922552
MINPP1	-0.378356	6.28097	-3.03463	0.00276941	0.0189124	-2.00365
FKBPL	-0.378284	5.02203	-2.79918	0.00568873	0.0312573	-2.64371
TEX14	-0.378163	7.66157	-2.71504	0.00727969	0.0370917	-2.86101
KIFC1	-0.378158	5.72939	-2.75806	0.00642202	0.0338676	-2.75069
BBS10	-0.37809	6.23291	-2.85193	0.00485996	0.0279611	-2.5044
OR1S1	-0.378033	4.96591	-2.77172	0.00616935	0.0330266	-2.7153
SLC25A16	-0.378029	8.48186	-3.52206	0.000544108	0.00621794	-0.532928
ZNF578	-0.377941	4.38941	-2.45086	0.0152186	0.0616937	-3.50347
GOLPH3L	-0.377676	8.83688	-5.49016	1.36809e-07	1.4411e-05	7.19305
SSX2IP	-0.377545	5.62664	-2.39409	0.017701	0.0688073	-3.63352
GLYR1	-0.377519	7.63967	-3.43981	0.000725218	0.00746137	-0.794557
OR7C2	-0.377415	4.21977	-2.23022	0.0269836	0.092571	-3.99293
LOC644189	-0.377371	10.6221	-4.98462	1.46517e-06	8.55943e-05	4.95984
ENPP6	-0.377159	4.62798	-2.00707	0.0462561	0.134822	-4.44353
PDLIM1	-0.377078	10.1325	-3.26524	0.00131198	0.0112275	-1.33192
LOC400548	-0.376943	4.31946	-2.53521	0.0120993	0.0524142	-3.30495
LTA4H	-0.376938	15.9416	-4.29493	2.86916e-05	0.000812879	2.17909
API5	-0.376754	7.19214	-2.22711	0.0271942	0.0931835	-3.99951
LOC100130276	-0.376384	4.82276	-2.24693	0.0258738	0.0899015	-3.95738
RPS15AP10	-0.376292	5.122	-2.63448	0.00916966	0.0434881	-3.06336
ICMT	-0.376199	7.0556	-2.21763	0.0278466	0.0947166	-4.01955
FAM159A	-0.375919	8.35692	-3.21602	0.00154412	0.0125518	-1.47897
ADAMTSL4	-0.375729	10.612	-3.69577	0.000291685	0.00415846	0.0371104
C20orf107	-0.375458	4.23547	-2.43742	0.0157765	0.0633365	-3.53451
ZNF654	-0.375409	6.29826	-3.20964	0.00157686	0.0127313	-1.49788
TLR8	-0.37527	9.11538	-3.94515	0.000114626	0.00217994	0.896163
TMEM56	-0.375196	3.2233	-2.35857	0.0194311	0.0732493	-3.71347
MRPL1	-0.375081	6.24157	-3.01716	0.00292575	0.0195853	-2.05275
ANK2	-0.374915	4.5898	-2.27149	0.024315	0.0858349	-3.90467
MGC70870	-0.374793	7.95663	-3.59813	0.000415259	0.00519521	-0.286216
RECQL5	-0.374744	7.41109	-3.07483	0.00243852	0.0173182	-1.88973
USP46	-0.37459	3.88159	-2.69869	0.00763203	0.0383689	-2.90254
LOC728752	-0.374567	3.0713	-3.43179	0.000745633	0.00758315	-0.819797
C8orf51	-0.374366	3.62506	-2.62104	0.00952481	0.0444229	-3.09657
DCAF12	-0.374342	8.08265	-4.17906	4.58306e-05	0.00114887	1.74424
TYSND1	-0.374308	5.59603	-2.18677	0.0300645	0.0996432	-4.08419
LDB3	-0.374219	4.77827	-2.72606	0.00705066	0.0361719	-2.83291
SH3PXD2A	-0.374037	9.90309	-4.24376	3.53255e-05	0.000944958	1.98584
ZNF280B	-0.373526	4.68631	-3.02105	0.00289032	0.0194184	-2.04186
WNK1	-0.373055	5.80118	-2.30903	0.0220912	0.0802705	-3.82306
AVPI1	-0.372948	11.6357	-3.91204	0.000130099	0.00239948	0.779387
DCUN1D2	-0.372897	5.14175	-2.86528	0.00466849	0.0272888	-2.46877
EP400	-0.372829	6.27654	-2.70636	0.00746483	0.0377231	-2.88308
LOC728769	-0.372792	8.97063	-4.02131	8.54127e-05	0.00178279	1.16783
RHBDD1	-0.372591	7.20486	-3.6323	0.000367271	0.00481097	-0.173915
C3orf23	-0.372411	7.97468	-3.26506	0.00131277	0.0112275	-1.33247
SNAPC3	-0.372201	6.77067	-4.11253	5.97183e-05	0.00138751	1.49893
CLPS	-0.372174	5.51561	-2.17971	0.0305928	0.100819	-4.09886
LOC642826	-0.372097	7.86565	-3.68599	0.000302279	0.00424109	0.00441284
PREX2	-0.37186	4.6339	-1.99574	0.0474881	0.13736	-4.4652
OTOA	-0.371624	5.79609	-2.54126	0.0118992	0.0518427	-3.29046
NDRG3	-0.371578	6.58229	-3.37685	0.000900502	0.00864771	-0.991186
UTF1	-0.371551	9.80591	-2.89992	0.00420327	0.0253042	-2.3756
GRM5	-0.371414	3.07194	-3.11834	0.00212171	0.0157886	-1.76489
RABL3	-0.371053	5.39036	-3.17789	0.0017496	0.0137069	-1.59152
CEP152	-0.370896	5.29663	-2.97326	0.0033551	0.0215852	-2.17499
CCDC101	-0.370281	9.21466	-4.42771	1.65849e-05	0.000540166	2.68919
ATG4A	-0.370206	8.41123	-4.33917	2.39346e-05	0.000712431	2.34766
LOC729696	-0.370003	3.79942	-2.92965	0.00383827	0.0237717	-2.29484
FOXD2	-0.36983	3.99452	-2.75334	0.0065114	0.0342059	-2.76287
TRMT2B	-0.369764	7.15085	-2.79314	0.00579153	0.0316681	-2.65953
DBT	-0.369692	6.70305	-2.95545	0.00354527	0.0224604	-2.22413
HSPB1	-0.369544	14.2736	-3.66339	0.000328194	0.00445109	-0.0709396
DHTKD1	-0.369532	6.7755	-2.72918	0.00698698	0.0359335	-2.82493
ALS2CL	-0.369384	6.52524	-2.56693	0.0110831	0.0494447	-3.22869
CDC42BPB	-0.369373	11.7874	-4.57623	8.85787e-06	0.000345023	3.27429
IQCA1	-0.369308	3.80649	-2.05749	0.0410982	0.123727	-4.34566
Sept8	-0.36921	8.08338	-3.14475	0.00194847	0.0148346	-1.68837
INHBC	-0.369203	6.00696	-2.35912	0.0194028	0.0731971	-3.71222
GGA2	-0.369186	11.2976	-4.91817	1.97789e-06	0.000106377	4.67812
DDX58	-0.369128	8.05052	-2.41501	0.0167476	0.0661122	-3.58593
RBM41	-0.368949	6.83219	-3.32902	0.00105933	0.00969221	-1.13843
P2RX3	-0.36889	5.7039	-3.21557	0.00154639	0.0125652	-1.48029
POU6F2	-0.368703	3.41754	-3.01562	0.00293991	0.0196477	-2.05706
ITGAL	-0.368485	10.8035	-4.75695	4.04858e-06	0.000187489	4.00656
ARHGAP21	-0.368441	6.76426	-3.59082	0.000426261	0.00529053	-0.310114
KRT81	-0.368347	13.074	-2.81152	0.00548415	0.0304875	-2.61134
OTOP1	-0.368283	4.45096	-2.36974	0.0188715	0.0717921	-3.68844
GFRA1	-0.368135	6.09148	-1.98427	0.0487637	0.139898	-4.48703
GORAB	-0.36813	6.23779	-3.16647	0.00181589	0.0140904	-1.62499
TMEM217	-0.368087	4.89596	-2.00178	0.0468277	0.136059	-4.45366
LOC646576	-0.368035	3.70585	-2.09968	0.0371672	0.115484	-4.26199
MFHAS1	-0.368035	5.38382	-2.94628	0.00364693	0.0229258	-2.24932
CLEC1A	-0.367957	6.96247	-2.54152	0.0118908	0.0518427	-3.28985
TUBBP5	-0.367932	6.99218	-1.4031	0.162329	0.318946	-5.43343
TMEM19	-0.367738	8.86739	-4.51534	1.14755e-05	0.000412187	3.03258
GPAM	-0.367373	5.96426	-2.98118	0.0032736	0.0212085	-2.15306
TAAR5	-0.367295	7.65329	-2.80639	0.0055684	0.030808	-2.62482
LCN12	-0.367149	3.74312	-2.46982	0.014461	0.0595486	-3.45938
SMCR7	-0.366885	8.09504	-4.50486	1.19958e-05	0.000429358	2.99121
RAC3	-0.366837	7.38855	-2.84479	0.00496525	0.0284341	-2.52338
SPTBN4	-0.366822	3.51945	-2.62052	0.00953893	0.0444683	-3.09787
PRIM1	-0.366743	8.15338	-3.70943	0.000277459	0.00403475	0.0829557
KLK1	-0.365958	7.03608	-2.33906	0.0204431	0.0757581	-3.7569
AKAP12	-0.365939	5.32153	-2.41679	0.0166686	0.06589	-3.58187
ZNF564	-0.36591	7.31881	-3.46352	0.000667938	0.00711697	-0.719712
FOXP1	-0.365909	14.0967	-2.53997	0.0119417	0.0519567	-3.29356
LOC148696	-0.36586	4.75365	-2.52875	0.0123162	0.0529619	-3.32037
DHCR24	-0.36573	10.6972	-3.62807	0.000372904	0.00485348	-0.187839
FAM55C	-0.365661	6.83242	-2.10787	0.0364435	0.113827	-4.24557
LOC729558	-0.365614	6.21856	-2.4601	0.014845	0.0606357	-3.48202
SPDYE5	-0.365535	4.06309	-1.91852	0.0566467	0.15508	-4.60979
COG5	-0.365427	8.82926	-5.49968	1.30647e-07	1.39792e-05	7.23656
LOC100130560	-0.365365	5.26104	-2.35574	0.0195751	0.0736012	-3.71979
TAF5L	-0.365054	6.37611	-2.42529	0.0162958	0.0647945	-3.5624
MTHFD2L	-0.365002	3.11012	-3.38656	0.000871124	0.00843331	-0.961088
C19orf38	-0.364957	6.49192	-2.7341	0.00688768	0.0355668	-2.81233
ZC3H13	-0.364887	2.97901	-2.85511	0.00481373	0.0277952	-2.49593
CD37	-0.364866	11.3746	-3.39984	0.000832363	0.0081709	-0.919768
DKFZP586B0319	-0.364844	4.50183	-2.04631	0.0421971	0.125874	-4.36756
PEX11G	-0.364819	5.67166	-3.08975	0.00232522	0.0167988	-1.84708
SPOCD1	-0.364806	11.7722	-2.55831	0.0113515	0.0503108	-3.2495
LOC150185	-0.364755	3.88352	-2.04856	0.0419742	0.12543	-4.36316
UBA6	-0.364679	4.79807	-2.1217	0.0352473	0.111287	-4.21768
ZDHHC9	-0.364571	8.44949	-3.2317	0.00146629	0.0121128	-1.43232
MATN1	-0.364512	4.10773	-2.80202	0.00564102	0.0310764	-2.63627
ERP27	-0.364395	5.51565	-2.29203	0.0230753	0.0827093	-3.86018
LETMD1	-0.364197	9.09092	-4.95616	1.66669e-06	9.41218e-05	4.83882
GPATCH1	-0.36418	6.51332	-3.21061	0.00157181	0.0127007	-1.49499
SNORA75	-0.363818	4.34243	-2.57039	0.0109771	0.0490796	-3.22032
C11orf54	-0.363596	8.83288	-4.37906	2.03019e-05	0.000626308	2.50085
LPHN1	-0.36356	4.93438	-1.62848	0.105194	0.237991	-5.10377
ZNF347	-0.363472	5.11636	-1.81105	0.0718203	0.18304	-4.8019
RABGGTA	-0.363455	8.33152	-3.86921	0.000153071	0.00267251	0.629559
DZIP3	-0.363165	6.59703	-3.00621	0.00302787	0.0200706	-2.0834
HLA-DRB6	-0.363094	7.45098	-0.781546	0.43552	0.610167	-6.09246
TRIM3	-0.363092	5.34074	-2.63656	0.00911573	0.0433301	-3.0582
SPG20	-0.362982	5.8861	-3.05047	0.00263435	0.0182599	-1.95891
ERCC6	-0.362944	5.16641	-2.03976	0.0428528	0.127312	-4.38034
LOC100133920	-0.362854	4.27205	-2.24731	0.025849	0.0898306	-3.95657
HPGD	-0.362721	7.95026	-3.21357	0.0015566	0.012628	-1.48622
ZDHHC21	-0.362674	8.7179	-2.17664	0.0308253	0.101316	-4.10523
ZNF808	-0.362556	6.12469	-3.54372	0.000504035	0.00589325	-0.463148
CNOT6	-0.362524	7.03098	-2.91348	0.00403302	0.0245483	-2.33885
LOC253039	-0.362279	3.55069	-2.36235	0.01924	0.0728921	-3.70501
BPHL	-0.362045	9.39076	-5.21743	5.01149e-07	3.75954e-05	5.96882
NCAN	-0.361863	3.82279	-2.54429	0.0118003	0.0516061	-3.28321
RBBP9	-0.361848	7.19614	-3.51889	0.000550226	0.00627375	-0.543123
VPS53	-0.361761	5.68873	-1.88611	0.060909	0.163189	-4.66883
SMCR8	-0.361651	5.52712	-3.26368	0.00131879	0.0112561	-1.3366
LOC100132147	-0.36163	7.06047	-2.11834	0.0355351	0.111987	-4.22448
SPNS1	-0.361502	10.3639	-3.86601	0.000154933	0.00268736	0.618423
ICAM5	-0.3615	5.09759	-2.94224	0.00369264	0.0231171	-2.26041
CRTAP	-0.361111	4.13389	-2.69097	0.00780367	0.0389322	-2.92206
CD151	-0.360919	14.9138	-3.62912	0.000371505	0.00484148	-0.184403
DENND4A	-0.360914	4.86758	-1.92068	0.0563707	0.154554	-4.60581
C7orf23	-0.360744	9.51829	-5.4138	1.97651e-07	1.87769e-05	6.84581
LOC339240	-0.360586	5.03128	-2.10092	0.037057	0.1153	-4.25951
RCHY1	-0.360352	5.05002	-2.45925	0.014879	0.060712	-3.48399
ZNF728	-0.360339	6.04339	-1.80251	0.0731573	0.18554	-4.8167
INA	-0.360086	4.19105	-2.36173	0.0192713	0.0729446	-3.7064
CHCHD6	-0.360053	5.57168	-2.94104	0.00370624	0.0231341	-2.26368
SKA1	-0.359832	4.65944	-2.46054	0.0148274	0.060591	-3.48099
ARL15	-0.359825	5.20815	-2.53056	0.0122553	0.0528195	-3.31606
RBAK-LOC389458	-0.359592	9.7362	-2.54802	0.0116793	0.0512497	-3.27425
LRRC8B	-0.359472	7.07283	-3.65896	0.000333512	0.00450219	-0.0856578
SETD7	-0.359411	7.32608	-3.31409	0.00111406	0.010026	-1.18404
ERI3	-0.359406	7.20629	-3.49712	0.000593959	0.0065851	-0.612827
NEK11	-0.359211	5.97009	-3.31742	0.00110161	0.0099492	-1.17387
FAM161A	-0.3592	4.3812	-2.61977	0.00955903	0.0445223	-3.0997
NLRC4	-0.35918	11.8091	-5.79245	3.08645e-08	4.82673e-06	8.60055
FER	-0.359156	5.44542	-2.81825	0.00537545	0.0300972	-2.59364
PDK2	-0.358982	8.17673	-3.88544	0.000143945	0.00256191	0.68618
RNASET2	-0.358809	3.66065	-2.68885	0.00785154	0.0390942	-2.92743
SAP18	-0.358734	6.19689	-2.80511	0.0055896	0.0308963	-2.62817
PTPRM	-0.3582	8.2309	-4.22542	3.80424e-05	0.00099409	1.91705
NT5DC1	-0.35814	7.86515	-3.46287	0.000669438	0.00712175	-0.721753
NXF2	-0.357921	3.6463	-2.53522	0.0120989	0.0524142	-3.30492
PPAPDC2	-0.357677	6.80531	-2.96516	0.00344035	0.021953	-2.19736
FAM111A	-0.357648	7.86001	-3.12363	0.00208591	0.0155869	-1.74961
LMBRD2	-0.357616	4.41834	-2.52424	0.0124698	0.0534045	-3.33112
SESN2	-0.357588	8.07737	-3.98192	9.95016e-05	0.00198126	1.02678
DPEP2	-0.357456	10.6131	-4.67235	5.85648e-06	0.000250131	3.66102
BBS7	-0.357451	3.92758	-3.02417	0.00286208	0.0193374	-2.03308
NLK	-0.357446	9.48944	-5.19139	5.65961e-07	4.12401e-05	5.85431
PRR21	-0.35743	4.02081	-2.30227	0.0224781	0.0813153	-3.83786
TAS2R9	-0.357167	3.11606	-2.53868	0.0119844	0.0520584	-3.29666
DMXL2	-0.356997	6.42393	-2.25472	0.0253703	0.0886215	-3.94072
RRP7B	-0.35699	8.92874	-3.01084	0.00298431	0.0198486	-2.07046
PTPRO	-0.35685	10.0761	-4.44577	1.53793e-05	0.000514168	2.75952
TBX19	-0.356831	7.27402	-3.26219	0.00132535	0.0112927	-1.34109
PIGL	-0.356585	6.14141	-2.66542	0.0083969	0.0408395	-2.98631
FUZ	-0.356487	7.56206	-4.10229	6.21842e-05	0.00142906	1.46146
KIAA1586	-0.356375	3.4537	-2.59748	0.0101774	0.0465796	-3.15442
TNNI2	-0.356226	11.4396	-3.21242	0.00156251	0.0126534	-1.48964
LOC150381	-0.355915	5.4755	-2.88568	0.0043891	0.0261137	-2.41402
KIAA1804	-0.355867	12.0613	-2.21169	0.0282618	0.0956808	-4.03205
DAAM1	-0.355416	5.65858	-3.04738	0.00266022	0.0183891	-1.96766
A4GALT	-0.355393	11.8619	-2.6137	0.0097241	0.0450219	-3.11466
PAK2	-0.355322	8.83197	-3.33933	0.00102302	0.00946658	-1.10684
SPATA5	-0.355166	3.4949	-3.1076	0.00219615	0.0162179	-1.79585
RERE	-0.354968	5.357	-2.51523	0.0127816	0.0543126	-3.35254
POLRMT	-0.354962	10.397	-5.44555	1.6968e-07	1.68273e-05	6.98979
POLD3	-0.354859	9.62388	-5.15226	6.78957e-07	4.71356e-05	5.68297
ACVRL1	-0.354759	11.2525	-3.20819	0.00158438	0.0127718	-1.50217
PARP11	-0.354718	5.44395	-3.20847	0.00158294	0.0127653	-1.50135
PIK3CG	-0.354708	9.10779	-3.73986	0.000248104	0.00376134	0.185542
PIGU	-0.354667	6.53013	-2.70277	0.00754269	0.038022	-2.8922
DDI2	-0.354559	5.42792	-2.56219	0.01123	0.0499031	-3.24015
FBXO28	-0.354419	7.74909	-4.12035	5.78989e-05	0.00135765	1.52759
SLC35A5	-0.354415	8.03084	-3.23503	0.00145027	0.012049	-1.4224
LOC339529	-0.354392	3.13597	-2.99774	0.00310902	0.0204552	-2.10702
RPS6KA5	-0.354291	9.13764	-4.36524	2.14963e-05	0.000655202	2.44764
RAB40AL	-0.354239	4.77466	-2.85472	0.00481932	0.0277952	-2.49696
RECK	-0.354236	6.51402	-2.77333	0.00614024	0.0329456	-2.71113
DCLRE1C	-0.353961	8.4131	-4.53475	1.05693e-05	0.000388562	3.10935
PEX6	-0.353912	8.48962	-2.04561	0.0422666	0.126005	-4.36892
PREPL	-0.353818	7.64279	-2.91509	0.00401325	0.0244646	-2.33449
CYB5B	-0.353705	5.42737	-3.52682	0.000535061	0.00615259	-0.517638
FAM193B	-0.353551	6.32285	-2.97532	0.00333378	0.0214616	-2.1693
CSRP1	-0.353486	10.4264	-4.63645	6.83994e-06	0.00028149	3.51587
BTBD8	-0.353073	3.13886	-2.51672	0.0127295	0.0541971	-3.349
MPV17L	-0.353055	5.20704	-2.51336	0.012847	0.0545261	-3.35697
EXOC2	-0.353036	5.80601	-2.38518	0.0181219	0.0698688	-3.65369
NA-12	-0.352845	3.08094	-2.86875	0.00461983	0.0271203	-2.45948
LOC100131702	-0.352837	2.78088	-3.31705	0.001103	0.0099574	-1.17502
GLYCTK	-0.352766	5.80256	-2.62442	0.00943426	0.044163	-3.08823
VWCE	-0.352726	7.04334	-2.14115	0.0336232	0.10763	-4.17819
PALB2	-0.352692	6.1088	-3.49518	0.000598009	0.00661454	-0.619018
HLCS	-0.35247	7.62011	-4.02247	8.50256e-05	0.00178	1.17203
MORC2	-0.352433	5.35934	-2.44017	0.015661	0.0630098	-3.52818
B3GALNT1	-0.35243	7.74565	-3.57786	0.000446444	0.00545445	-0.352379
DOCK9	-0.352394	4.64592	-2.54646	0.0117299	0.0513943	-3.27801
CUL4B	-0.352305	7.43223	-3.4334	0.000741476	0.007556	-0.814715
LOC255512	-0.352105	5.31181	-2.69119	0.00779882	0.0389175	-2.92151
PPP2R3B	-0.351732	6.90372	-3.85044	0.000164309	0.00281653	0.564327
LOC100130938	-0.351531	5.65573	-2.0764	0.0392947	0.119931	-4.30836
ZNF286B	-0.351224	6.33736	-2.93784	0.0037429	0.02332	-2.27244
CST3	-0.351182	14.2369	-4.11727	5.86102e-05	0.00136645	1.51628
STK39	-0.350955	8.26267	-4.54131	1.02788e-05	0.000382024	3.13537
TADA1	-0.35071	6.56434	-3.21855	0.0015313	0.0124775	-1.47145
HIVEP1	-0.350648	7.50032	-3.27239	0.0012811	0.0110499	-1.3104
HOXA10	-0.350622	11.7599	-2.13619	0.034031	0.10844	-4.18829
ABI2	-0.350352	5.67278	-2.42386	0.0163576	0.0650021	-3.56566
SOS2	-0.349996	8.23696	-3.22899	0.00147949	0.0121872	-1.4404
ZMAT1	-0.349933	7.18466	-1.77958	0.0768525	0.192013	-4.85615
SMEK2	-0.349757	7.85402	-2.79759	0.00571573	0.0313802	-2.64789
LOC100128278	-0.34965	4.15613	-2.11325	0.0359735	0.112896	-4.23473
ZNF880	-0.349598	7.59764	-3.64767	0.000347428	0.00462252	-0.123084
DAG1	-0.349488	6.27694	-2.28295	0.0236162	0.0841278	-3.87989
C2CD2	-0.349478	5.78445	-2.92014	0.00395168	0.0241921	-2.32074
BAZ2B	-0.349435	6.46566	-2.7274	0.00702314	0.036075	-2.82947
DKFZp686M1136	-0.349434	3.86843	-2.66747	0.00834793	0.0406721	-2.98118
OR4X2	-0.349428	4.15023	-2.16466	0.0317459	0.103282	-4.12997
OR1F2P	-0.349346	3.097	-2.75925	0.00639962	0.0338109	-2.74761
TAS2R30	-0.349306	5.35677	-1.82333	0.069932	0.179675	-4.78049
DAPK1	-0.349176	6.30398	-3.32933	0.00105821	0.00968796	-1.13748
LOC728218	-0.348885	3.3839	-1.9367	0.0543663	0.150606	-4.57624
MCM8	-0.348746	6.65287	-3.01097	0.00298308	0.0198486	-2.07009
FADS2-1	-0.348688	10.1945	-2.63225	0.00922779	0.0436282	-3.06889
SRFBP1	-0.348664	8.13038	-4.07363	6.96128e-05	0.00153769	1.357
TESK2	-0.348643	5.97085	-2.53821	0.0119999	0.0520942	-3.29778
KIF23	-0.348574	7.98169	-3.24157	0.00141923	0.0118785	-1.40288
ATG2B	-0.348537	6.92962	-3.16798	0.001807	0.0140483	-1.62057
C15orf29	-0.348495	4.11729	-2.01288	0.045635	0.133644	-4.43237
ACBD4	-0.348415	7.89491	-2.11882	0.0354933	0.111907	-4.2235
ZBTB1	-0.348356	7.20098	-2.15889	0.0321981	0.1045	-4.14185
KIAA0586	-0.348315	8.6398	-3.62504	0.000377	0.00488784	-0.197834
CACNG5	-0.348225	2.58902	-2.90299	0.00416416	0.0251433	-2.36729
CD80	-0.34809	6.3009	-2.86279	0.00470366	0.0274313	-2.47542
STARD5	-0.348036	7.13247	-3.50679	0.000574156	0.00643828	-0.581928
PIGZ	-0.348012	8.21561	-2.96836	0.00340643	0.0218125	-2.18853
CASQ1	-0.347915	3.6574	-1.83317	0.0684481	0.176952	-4.76322
GALT	-0.347648	8.68145	-2.7816	0.00599238	0.0324361	-2.68962
EVI5	-0.347549	7.23123	-2.61669	0.0096424	0.0447864	-3.10729
PCSK9	-0.347096	8.3024	-1.37868	0.169725	0.329435	-5.46629
ZNF492	-0.347038	3.95512	-2.96609	0.0034305	0.0219108	-2.1948
RPRD2	-0.346837	8.20322	-3.57242	0.000455189	0.00553137	-0.370096
POLR1E	-0.346673	6.78346	-3.45677	0.000683783	0.00720648	-0.741046
XPNPEP3	-0.346406	4.89269	-2.57654	0.0107907	0.0485559	-3.20541
LOC648570	-0.346302	3.67917	-1.9126	0.0574063	0.156402	-4.62065
JPH4	-0.346231	10.1123	-3.14051	0.00197533	0.0149957	-1.70068
ZNF383	-0.34618	6.04885	-3.23056	0.00147185	0.0121391	-1.43573
CD81	-0.346133	15.0911	-3.96192	0.000107476	0.00209853	0.955605
FCRL1	-0.346111	5.58293	-1.98857	0.0482819	0.139044	-4.47885
OR5C1	-0.346005	3.72636	-2.75562	0.00646805	0.0340397	-2.75698
TMEM41B	-0.345943	7.9766	-3.98235	9.9337e-05	0.00197992	1.02831
VPREB3	-0.34577	5.97346	-2.61224	0.00976403	0.0451759	-3.11823
CDC73	-0.345682	5.82082	-2.27128	0.0243282	0.085847	-3.90513
INTS7	-0.345681	6.25294	-2.33718	0.0205429	0.0759755	-3.76106
NUDCD1	-0.34565	4.28062	-2.32121	0.0214094	0.0784379	-3.79633
EDEM1	-0.345569	6.73194	-2.99169	0.00316828	0.0206977	-2.12387
C5orf51	-0.345527	8.35689	-3.45826	0.00068025	0.00718788	-0.736332
MAP4K3	-0.345476	4.03601	-2.28896	0.0232567	0.0832115	-3.86684
FLJ31713	-0.345468	6.56426	-2.38647	0.0180602	0.0696707	-3.65076
CRKL	-0.345465	6.81749	-2.45448	0.015071	0.0612787	-3.49506
ANKRD54	-0.345414	6.11863	-3.07417	0.00244365	0.0173341	-1.89161
KRTAP10-9	-0.345396	5.85801	-2.88598	0.00438508	0.026105	-2.4132
ZNF597	-0.345226	3.25058	-2.95842	0.00351282	0.0223104	-2.21594
KRTAP4-2	-0.345143	3.07602	-2.87922	0.00447586	0.026529	-2.43139
ASB10	-0.345033	10.2646	-3.44334	0.000716424	0.00739335	-0.783463
MLF2	-0.344952	10.4749	-3.61747	0.000387406	0.00495656	-0.222739
ZFP41	-0.344855	7.37486	-2.83124	0.0051709	0.02925	-2.55932
ZFP90	-0.344579	8.47188	-4.63406	6.91084e-06	0.000283833	3.50623
SYNC	-0.344468	9.51468	-3.27875	0.00125417	0.0109103	-1.2912
CDKL1	-0.344275	7.50927	-4.35963	2.19999e-05	0.000668548	2.42609
AP4E1	-0.344101	8.73582	-3.81797	0.000185612	0.0030804	0.452158
AKR1C4	-0.343967	7.11946	-2.11863	0.0355098	0.111942	-4.22389
CNTN6	-0.343909	5.32572	-2.62725	0.00935915	0.0439799	-3.08124
ZNF594	-0.34389	4.37066	-2.85601	0.00480064	0.0277659	-2.49351
IPMK	-0.343868	5.19069	-2.6451	0.00889744	0.0425411	-3.037
LOC338758	-0.3437	3.98052	-2.00078	0.0469371	0.13628	-4.45558
ZNF700	-0.343538	4.88601	-2.63538	0.00914626	0.0434244	-3.06113
PDE4A	-0.343419	11.8926	-4.54354	1.01817e-05	0.000379807	3.14422
OR10G4	-0.343234	4.22286	-2.12164	0.0352528	0.111287	-4.21781
LHX3	-0.343151	11.1905	-1.98557	0.048617	0.139651	-4.48455
TYW3	-0.343082	5.36887	-2.87977	0.0044684	0.0265079	-2.42991
OAS1	-0.342964	9.25391	-3.47042	0.000652077	0.00700672	-0.697839
MYO1G	-0.342934	10.4988	-3.43804	0.000729679	0.00748455	-0.800134
CSNK1G3	-0.342767	6.71158	-2.15437	0.0325563	0.105343	-4.15114
C17orf75	-0.342667	6.77319	-2.23915	0.0263849	0.0911141	-3.97395
RNF214	-0.342643	6.80671	-2.97239	0.00336422	0.0216233	-2.17741
PTK2B	-0.342594	11.0827	-4.198	4.24809e-05	0.00109321	1.81464
SECISBP2L	-0.342458	6.81959	-3.22142	0.0015169	0.01238	-1.46293
SPATC1	-0.342444	4.08472	-2.28054	0.023762	0.0844695	-3.88512
PITX3	-0.342411	9.79879	-3.26804	0.00129981	0.0111545	-1.3235
USP11	-0.342183	10.3886	-4.62364	7.22799e-06	0.000294479	3.46428
LOC100129060	-0.342078	3.11786	-2.39665	0.0175819	0.0684884	-3.62772
SGSM3	-0.34204	8.69129	-3.40842	0.000808186	0.00799923	-0.892999
LMNB2	-0.342027	6.99183	-2.48249	0.0139735	0.0580826	-3.42974
PPARD	-0.341907	11.5152	-3.44179	0.000720261	0.00742165	-0.788321
SLC39A10	-0.341399	7.27893	-2.72857	0.00699933	0.035988	-2.82648
IL11RA	-0.341323	7.56317	-3.73852	0.000249336	0.00377126	0.180998
MAPK8IP2	-0.341198	5.02272	-2.12547	0.0349271	0.110585	-4.21005
EML5	-0.341169	3.78488	-1.72242	0.0867308	0.208347	-4.95231
psiTPTE22	-0.341023	6.03208	-1.56988	0.11822	0.258321	-5.19407
ZSWIM5	-0.340852	2.56073	-1.90196	0.0587917	0.158941	-4.64007
SPINT2	-0.340534	12.5427	-6.02084	9.69354e-09	1.95118e-06	9.69744
ACOT4	-0.340486	10.7017	-4.34967	2.29218e-05	0.000687317	2.38789
MYH9	-0.34041	12.578	-3.73834	0.000249501	0.00377126	0.18039
HKR1	-0.340177	6.51576	-2.14391	0.033398	0.107196	-4.17255
TARP	-0.339834	9.36855	-3.36241	0.000945941	0.00896644	-1.03584
MPHOSPH8	-0.339721	8.2406	-3.53783	0.000514641	0.0059855	-0.482147
TBCK	-0.339717	7.37268	-3.66453	0.000326834	0.00444679	-0.0671353
RAP1GDS1	-0.339687	8.57045	-4.00493	9.1021e-05	0.00186538	1.10906
KIAA1274	-0.339605	6.49704	-2.46954	0.014472	0.05957	-3.46004
HERC6	-0.33945	5.17074	-2.34266	0.0202527	0.075382	-3.7489
PRKAB1	-0.339329	7.44871	-2.69379	0.00774054	0.0387014	-2.91493
ANGEL1	-0.339229	7.59509	-3.08453	0.00236434	0.0169848	-1.86204
FOXJ2	-0.33918	4.71117	-2.39465	0.0176751	0.0687565	-3.63226
SCN8A	-0.339116	3.44355	-2.84647	0.00494029	0.0283158	-2.51892
SBK2	-0.339099	6.6996	-3.20465	0.00160289	0.0128955	-1.51264
TNKS2	-0.339095	6.71657	-2.99135	0.00317165	0.020713	-2.12482
ZNF420	-0.338863	5.78973	-3.10782	0.00219462	0.0162125	-1.79522
C19orf57	-0.338763	5.54874	-2.28236	0.0236518	0.0841956	-3.88117
EMR4P	-0.338585	4.82615	-1.65187	0.100326	0.230474	-5.06683
ZFP82	-0.338398	5.77897	-3.06634	0.00250523	0.0176115	-1.91391
AHSG	-0.338279	3.01487	-2.95212	0.00358189	0.0226219	-2.23329
PTPN6	-0.33803	11.1601	-3.38302	0.000881735	0.00850364	-0.972076
PHF8	-0.33801	6.57375	-2.57898	0.0107176	0.0483016	-3.19949
CRTC1	-0.337777	9.21618	-2.47181	0.0143835	0.0593259	-3.45474
FLJ43860	-0.337764	6.04339	-1.95582	0.0520527	0.146181	-4.54063
DDX11	-0.337649	8.05204	-3.36715	0.00093081	0.00884683	-1.02121
CRB1	-0.337529	3.12524	-2.13221	0.0343617	0.109237	-4.19639
ARID1A	-0.33744	7.13372	-1.71875	0.0873994	0.209458	-4.95838
KLHL8	-0.337417	8.10243	-2.86969	0.00460677	0.0270525	-2.45697
SORT1	-0.33727	11.7842	-4.26752	3.208e-05	0.000882446	2.07536
C7orf42	-0.337089	10.6627	-5.12508	7.70053e-07	5.20703e-05	5.56451
LOC389033	-0.337083	8.47855	-2.56387	0.0111779	0.0497693	-3.2361
ZNF592	-0.337083	6.42494	-2.68781	0.00787495	0.0391531	-2.93004
LOC100129292	-0.336947	4.79824	-2.37218	0.0187512	0.0714684	-3.68296
DDX31	-0.336946	7.06923	-4.1821	4.52775e-05	0.00113781	1.7555
LPCAT4	-0.336911	6.09723	-2.68582	0.00792023	0.039298	-2.93507
ERC1	-0.336858	7.30634	-2.18497	0.0301982	0.0999767	-4.08793
DNAI1	-0.336797	3.87168	-1.85636	0.0650559	0.170989	-4.7222
ASB3	-0.33673	8.38854	-4.78401	3.59414e-06	0.000171927	4.11807
C19orf20	-0.336619	7.24256	-2.82578	0.00525597	0.029624	-2.57376
SLC30A9	-0.336586	6.58778	-2.52946	0.0122924	0.0529188	-3.31869
LDHD	-0.33655	9.92723	-2.34042	0.0203708	0.0756136	-3.75387
TNK1	-0.336531	6.55935	-2.65929	0.00854519	0.0413234	-3.00164
C8orf71	-0.336529	2.942	-3.07856	0.00240976	0.0171836	-1.8791
SARS2	-0.336483	8.1917	-3.53903	0.000512466	0.00596362	-0.478283
HMX2	-0.336347	5.66907	-2.90379	0.00415398	0.0251234	-2.36512
KCNG1	-0.336293	4.9903	-1.82763	0.0692798	0.17858	-4.77295
C8orf37	-0.336277	5.70155	-2.18005	0.030567	0.10077	-4.09815
RTN2	-0.336266	8.39879	-3.57326	0.000453833	0.00552149	-0.367371
SELPLG	-0.336239	12.1422	-4.00142	9.22713e-05	0.00187964	1.09646
HCG18	-0.336199	6.34835	-2.16826	0.0314668	0.102768	-4.12255
DPT	-0.336094	6.15112	-2.36916	0.0189003	0.0718784	-3.68975
PEX12	-0.335856	6.73501	-3.06831	0.00248956	0.0175434	-1.90829
ZMYND15	-0.335829	11.7582	-3.84498	0.000167721	0.00285999	0.545409
EIF2B3	-0.33547	10.6828	-3.83651	0.000173149	0.00291814	0.5161
C4orf38	-0.335457	4.55522	-1.76585	0.0791368	0.195933	-4.87952
C17orf65	-0.335351	7.25198	-3.19049	0.00167901	0.0132983	-1.55444
PBOV1	-0.335082	3.98291	-1.93663	0.0543751	0.150606	-4.57637
ADCY9	-0.335002	7.88864	-3.2874	0.00121845	0.0107003	-1.26508
PLGLB1	-0.334958	3.63744	-2.5337	0.01215	0.0525607	-3.30857
KDM4D	-0.334917	3.42118	-2.16668	0.031589	0.103049	-4.12581
CCDC77	-0.334909	8.64721	-4.30615	2.74053e-05	0.000791051	2.22173
CEP72	-0.334902	6.16151	-2.54609	0.0117417	0.0514257	-3.27889
LRRC34	-0.334862	5.89658	-2.43996	0.0156696	0.0630318	-3.52865
NXT2	-0.334852	7.03132	-2.60314	0.0100171	0.0460742	-3.14057
MMP15	-0.334801	6.58684	-2.71009	0.00738473	0.0374393	-2.8736
USPL1	-0.334572	6.81362	-3.29376	0.00119278	0.0105385	-1.24582
OMA1	-0.334563	8.6596	-4.29954	2.81559e-05	0.000800574	2.19661
SHB	-0.334414	6.61889	-2.91577	0.00400484	0.0244279	-2.33262
FAM71E1	-0.334296	4.95505	-2.18008	0.030565	0.10077	-4.09809
ENTPD4	-0.334275	7.04875	-3.09969	0.00225252	0.0164923	-1.81859
PTP4A2	-0.334229	9.0182	-3.75673	0.000233119	0.00360678	0.242732
SIK2	-0.334228	6.90607	-3.57372	0.000453095	0.00551582	-0.365885
CAT	-0.33409	12.2716	-4.04309	7.84602e-05	0.00167905	1.24633
NKIRAS1	-0.334082	6.11714	-2.4061	0.0171481	0.0672882	-3.60625
DHX40	-0.334	5.47828	-2.49319	0.0135738	0.0568548	-3.40463
ZNF407	-0.333972	6.32531	-1.84404	0.0668405	0.174147	-4.74406
RHEB	-0.333685	8.33411	-3.59827	0.00041504	0.00519521	-0.285732
TMEM146	-0.33365	6.46723	-2.29691	0.0227888	0.082079	-3.84955
CARD9	-0.33361	11.2373	-4.40102	1.8535e-05	0.000587287	2.58563
DCK	-0.333509	6.36872	-2.51504	0.012788	0.0543126	-3.35298
ZHX1	-0.333505	6.50771	-2.42681	0.0162297	0.064624	-3.5589
ALPK1	-0.333488	8.84732	-4.10898	6.05624e-05	0.00139913	1.48593
FAM175A	-0.33346	5.46495	-2.66828	0.00832863	0.0406227	-2.97915
NPFFR1	-0.333209	3.63002	-2.74072	0.0067561	0.0350077	-2.79536
FGFRL1	-0.333019	7.54368	-2.61974	0.00955986	0.0445223	-3.09978
GPR142	-0.332841	5.10949	-1.58535	0.114663	0.252856	-5.17054
CLDN2	-0.33283	5.41753	-2.10734	0.0364897	0.113933	-4.24663
C2orf72	-0.332828	3.8396	-2.02028	0.0448542	0.132023	-4.41811
LOC147804	-0.33277	7.27123	-3.04253	0.00270128	0.0186097	-1.98137
STAM	-0.332646	6.75965	-3.06502	0.0025157	0.0176542	-1.91765
SKP2	-0.332614	5.98934	-1.93706	0.0543224	0.150585	-4.57558
AMBRA1	-0.332475	9.92114	-5.15762	6.62258e-07	4.64265e-05	5.70641
WWTR1-1	-0.332362	7.40213	-2.16825	0.0314679	0.102768	-4.12258
SLC35A3	-0.332267	5.06315	-1.95155	0.052562	0.147107	-4.54861
SENP3	-0.332226	9.0428	-3.32869	0.00106053	0.00969716	-1.13946
C14orf167	-0.332035	7.45147	-4.19429	4.31184e-05	0.00110237	1.80082
FAM50B	-0.332025	7.93284	-3.19326	0.0016639	0.0132396	-1.5463
PANK1	-0.331992	3.80433	-2.14926	0.0329654	0.106294	-4.16162
SLCO2B1	-0.331924	13.5588	-2.68549	0.00792768	0.039314	-2.93589
NUS1	-0.331577	9.43547	-4.71236	4.92112e-06	0.00021892	3.82384
PDK3	-0.331539	7.67264	-3.69909	0.000288161	0.00411977	0.0482533
PRR19	-0.331484	4.55549	-2.53259	0.0121871	0.0526586	-3.31122
SLC19A1	-0.331398	9.73804	-3.7316	0.00025577	0.00383466	0.157617
PPP3R1	-0.331319	7.396	-2.77349	0.00613738	0.032939	-2.71072
CCDC125	-0.33115	9.9671	-3.58399	0.000436792	0.00537204	-0.332413
LOC100128811	-0.331098	4.00937	-2.57794	0.0107486	0.0484197	-3.202
XRCC4	-0.330858	8.1969	-3.47761	0.000635914	0.00687667	-0.674989
CUL7	-0.330826	6.72194	-2.50043	0.0133088	0.0560183	-3.38757
LCE3B	-0.330759	4.40613	-2.88182	0.00444073	0.0263669	-2.4244
NKAIN1	-0.330626	4.12543	-2.13578	0.0340646	0.108513	-4.18911
OTP	-0.330604	3.09019	-3.04019	0.00272131	0.0187033	-1.98798
C10orf28	-0.33056	6.7732	-3.01996	0.00290016	0.0194588	-2.04489
FBXO43	-0.330557	4.03246	-2.59027	0.010385	0.0472639	-3.17203
CEP57	-0.330437	7.25957	-3.61527	0.000390481	0.00498649	-0.229969
ZNF251	-0.330298	4.17148	-2.59894	0.0101357	0.0464427	-3.15084
LOC340508	-0.330295	8.22539	-2.81241	0.00546969	0.0304415	-2.60901
DDX52	-0.330237	4.42923	-2.65618	0.00862132	0.0415926	-3.00941
C12orf29	-0.330234	6.67503	-2.36109	0.0193033	0.0730226	-3.70782
H2AFB3	-0.33023	3.34311	-2.7104	0.00737815	0.0374339	-2.87282
DOK5	-0.330148	4.06689	-1.79363	0.0745705	0.187952	-4.83204
ACVR2B	-0.330048	4.23716	-2.19607	0.0293801	0.0980785	-4.06479
ATXN7	-0.329914	5.22404	-2.86152	0.00472171	0.0275013	-2.47882
LOC100133315	-0.329749	3.87617	-2.3912	0.0178367	0.069123	-3.64007
SAMD4A-2	-0.329455	4.0305	-2.33762	0.0205191	0.0759376	-3.76007
YWHAE	-0.329448	6.87902	-2.84372	0.00498127	0.0284802	-2.52624
TRIM61	-0.329268	5.91454	-2.56554	0.0111261	0.0496149	-3.23206
HLA-DQA2	-0.328963	13.2263	-2.22348	0.0274424	0.0937653	-4.00719
MLF1IP	-0.328961	8.0198	-2.53399	0.0121401	0.0525461	-3.30787
LOC254100	-0.328777	4.05114	-2.38408	0.0181743	0.0699778	-3.65616
C9orf37	-0.328729	5.51672	-3.00952	0.00299666	0.0199019	-2.07414
LOC100506173	-0.328669	5.20388	-1.99369	0.0477134	0.137825	-4.4691
LEPROT	-0.328572	10.4146	-3.9123	0.000129971	0.00239948	0.780295
SLC30A6	-0.328339	4.2407	-2.19379	0.029547	0.0984415	-4.06956
DES	-0.328333	8.52402	-2.55122	0.0115766	0.0509911	-3.26658
NSL1	-0.328278	7.05324	-3.26417	0.00131666	0.0112469	-1.33514
CT47A11	-0.328196	9.90553	-2.35957	0.0193802	0.0731662	-3.71123
TWISTNB	-0.328194	6.72296	-2.67722	0.0081182	0.0399137	-2.95672
FLVCR2	-0.328056	9.02272	-3.54679	0.000498579	0.00586581	-0.453217
MGC21881	-0.328031	8.27474	-3.11237	0.00216281	0.0160065	-1.78212
C19orf23	-0.327801	6.76933	-2.34216	0.0202793	0.0754396	-3.75002
DTL	-0.327769	6.84375	-2.82501	0.00526814	0.0296637	-2.5758
PLK1S1	-0.327559	7.60501	-4.19456	4.30717e-05	0.00110237	1.80182
LRRC27	-0.327528	6.79347	-3.19152	0.00167338	0.0132794	-1.55141
C7orf45	-0.327516	5.20217	-1.41862	0.15776	0.31346	-5.41227
LDLRAD3	-0.327413	2.8382	-2.33802	0.0204984	0.0759074	-3.7592
RRM2	-0.327397	5.63193	-2.04005	0.0428235	0.127262	-4.37977
SLITRK6	-0.327383	4.32348	-1.87288	0.0627257	0.166477	-4.69268
ZNF124	-0.327206	8.64713	-2.74211	0.00672861	0.0349302	-2.79177
NOX1	-0.327036	4.01843	-2.43265	0.0159788	0.0638714	-3.54549
ACTL8	-0.326981	4.8439	-2.00033	0.0469861	0.136403	-4.45644
ZNF167	-0.326772	6.14074	-2.30758	0.0221735	0.0805266	-3.82624
ITGB5	-0.326682	10.392	-3.54374	0.000504002	0.00589325	-0.463088
SASS6	-0.32667	4.05448	-1.80926	0.0720985	0.18354	-4.80501
GBP7	-0.326566	3.82515	-1.69889	0.0910871	0.215828	-4.99101
GPR85	-0.326557	2.94861	-2.7016	0.00756817	0.038141	-2.89516
IMPAD1	-0.326499	9.42087	-4.51933	1.12836e-05	0.000406731	3.04832
GTSE1	-0.326468	6.56044	-2.58288	0.0106017	0.0479389	-3.19002
CYLD	-0.326418	6.86285	-2.42015	0.0165204	0.0654696	-3.57418
CDC6	-0.326392	3.69857	-2.10815	0.0364183	0.1138	-4.245
SUFU	-0.326207	5.54786	-2.38143	0.0183015	0.070255	-3.66215
ZRANB1	-0.326177	4.85632	-2.47228	0.0143652	0.0592621	-3.45364
P2RY13	-0.326173	6.89864	-2.21103	0.0283083	0.0957424	-4.03344
ACSS2	-0.326085	9.7473	-4.00926	8.95067e-05	0.00184679	1.12457
PCYOX1	-0.326035	8.36292	-3.76967	0.000222209	0.00349382	0.28675
LOC729175	-0.326016	5.23567	-2.07131	0.039773	0.120937	-4.31843
P4HA2	-0.325838	9.93011	-2.49204	0.0136162	0.0569742	-3.40733
LRRC69	-0.325764	3.61736	-2.20079	0.0290383	0.0973219	-4.05492
HDX	-0.325744	3.94872	-2.29958	0.0226337	0.081687	-3.84373
LOC641510	-0.325549	3.54219	-2.35524	0.0196002	0.0736685	-3.72089
LOC100130927	-0.325545	4.12114	-1.91668	0.0568818	0.155536	-4.61317
LOC100128343	-0.325506	3.98867	-1.72929	0.0854926	0.206355	-4.94092
KRT8P12	-0.325502	7.27292	-2.93071	0.0038258	0.0237275	-2.29194
HIF3A	-0.325473	12.9418	-1.75115	0.0816431	0.200145	-4.90435
C5	-0.325436	5.26301	-2.41383	0.0168	0.0662154	-3.58862
ZNF555	-0.325413	8.0122	-3.85318	0.000162617	0.00278988	0.573854
SLC25A46	-0.325393	9.28071	-4.48602	1.29881e-05	0.000452246	2.91707
MEX3D	-0.325336	10.9979	-2.93911	0.00372826	0.023243	-2.26895
LRRC29	-0.325099	3.56109	-2.51898	0.012651	0.0539756	-3.34363
OPHN1	-0.32506	4.2385	-2.81911	0.00536158	0.0300692	-2.59135
ZNF732	-0.325015	8.00099	-1.84846	0.0661962	0.173045	-4.73624
FAM65A	-0.324994	11.1419	-2.71443	0.00729267	0.0371432	-2.86258
FAM131C	-0.324943	10.853	-1.9581	0.051782	0.145678	-4.53636
PNN	-0.32489	4.24603	-2.58353	0.0105823	0.0478828	-3.18842
TSPO	-0.324886	16.7717	-4.77267	3.77822e-06	0.000177804	4.07129
KCTD7	-0.32481	3.50169	-1.87126	0.0629506	0.166965	-4.69558
PRMT3	-0.324748	6.25633	-3.7253	0.000261763	0.00389293	0.136368
ANO8	-0.324678	6.04194	-1.91529	0.0570598	0.155822	-4.61572
NRGN	-0.32458	8.84136	-2.40652	0.0171289	0.0672517	-3.60529
C20orf165	-0.324427	5.66104	-2.53992	0.0119436	0.0519567	-3.2937
LOC100134663	-0.3243	10.9784	-1.98334	0.0488684	0.140103	-4.48879
PACS1	-0.324292	8.03638	-2.43902	0.0157091	0.0631533	-3.53082
IFI44L	-0.324238	8.98602	-2.20598	0.0286667	0.096473	-4.04406
PPP2R5B	-0.324116	8.64937	-3.96963	0.000104331	0.00205727	0.983018
UBE2E2	-0.32391	8.56385	-3.02165	0.00288479	0.0193877	-2.04015
INF2	-0.323725	10.0586	-3.35353	0.000974938	0.00915496	-1.06321
COL14A1	-0.323611	4.51652	-2.0248	0.0443827	0.130842	-4.40937
ASF1B	-0.323486	7.99361	-3.37061	0.000919887	0.00878551	-1.01051
SBNO1-1	-0.323422	6.11753	-2.14119	0.0336197	0.10763	-4.1781
ZNF829	-0.323376	2.95367	-1.73338	0.0847616	0.205094	-4.93411
TRIM32	-0.323357	5.68099	-2.64795	0.0088258	0.0422981	-3.02993
DEPDC1B	-0.323327	3.81963	-1.93674	0.0543614	0.150606	-4.57616
ACTN2	-0.323321	2.83641	-2.52612	0.0124055	0.0531853	-3.32664
SLC9A5	-0.323269	7.33321	-2.48836	0.0137529	0.057365	-3.41598
DENND1B	-0.323229	7.04652	-2.53987	0.0119452	0.0519567	-3.29381
LOC284513	-0.323192	5.45118	-2.05699	0.0411466	0.123817	-4.34664
LOC100130238	-0.323167	9.98545	-1.9646	0.0510177	0.144335	-4.52416
PROS1	-0.323039	9.60203	-2.85984	0.00474563	0.0275891	-2.4833
DCBLD2	-0.323005	5.88376	-2.41577	0.0167136	0.0660226	-3.58419
CTDSPL2	-0.32299	7.03084	-3.29212	0.00119932	0.0105826	-1.25077
C16orf3	-0.322831	3.85725	-2.54256	0.0118569	0.0517388	-3.28737
CYP2U1	-0.322721	6.50071	-2.25376	0.0254315	0.0888201	-3.94277
CCDC96	-0.322711	8.63243	-3.51122	0.000565276	0.00638094	-0.567723
TPD52-1	-0.32268	4.69764	-2.28461	0.0235166	0.08392	-3.8763
HEPACAM	-0.322622	3.71437	-1.99343	0.0477423	0.137889	-4.4696
MDK	-0.322369	9.37586	-2.61112	0.00979496	0.0452572	-3.121
EPM2AIP1	-0.322299	3.86564	-1.72937	0.0854773	0.206355	-4.94078
ITFG2	-0.322152	8.6086	-3.65301	0.00034078	0.0045704	-0.105397
C12orf48	-0.322016	6.90613	-2.57449	0.0108526	0.0487264	-3.21039
ACSF2	-0.321827	8.77722	-2.79639	0.00573612	0.0314412	-2.65103
FLJ33360	-0.321724	3.19306	-2.63332	0.00919997	0.0435574	-3.06625
ZFP64	-0.321522	7.43507	-2.85317	0.00484186	0.0279011	-2.50109
SLIT3	-0.321465	7.79048	-2.67423	0.00818801	0.0401986	-2.96423
CST5	-0.321197	12.3078	-3.27974	0.00125006	0.0108819	-1.28823
RGPD5	-0.321164	9.14563	-3.42394	0.000766126	0.0077113	-0.84444
NIP7	-0.320859	10.6687	-2.4032	0.0172803	0.0676635	-3.61286
MSR1	-0.320816	12.1148	-2.66845	0.00832448	0.0406135	-2.97872
PCGF3	-0.320772	4.66458	-1.98423	0.0487681	0.139898	-4.4871
TMEM184C	-0.320603	6.02785	-2.74206	0.00672957	0.0349302	-2.79189
OR2L1P	-0.320585	3.44915	-2.11988	0.0354029	0.111674	-4.22137
AQP7P1-1	-0.320311	4.15254	-1.94173	0.0537493	0.149443	-4.5669
VPS41	-0.320282	8.334	-3.38777	0.000867525	0.00841048	-0.95733
SH3BP1	-0.320217	6.64929	-2.82535	0.00526268	0.0296454	-2.57488
SMAD6	-0.320151	8.34615	-2.77925	0.006034	0.0325993	-2.69573
RBL1	-0.320149	6.38518	-3.55436	0.000485387	0.00576297	-0.428744
NPB	-0.320053	9.32103	-1.77207	0.0780949	0.194258	-4.86895
OR1E1	-0.319977	6.10139	-2.14856	0.0330217	0.106418	-4.16305
VTI1A	-0.319944	7.98518	-3.35036	0.000985505	0.00922012	-1.07298
CEP76	-0.319943	6.27379	-3.40101	0.000829032	0.00814607	-0.916127
EPHB6	-0.319617	7.5274	-2.16412	0.0317886	0.103402	-4.1311
FLJ37798	-0.31961	7.28596	-2.78233	0.00597948	0.0323908	-2.68772
FOLR4	-0.319541	3.44481	-2.48577	0.01385	0.0576633	-3.42206
AARS2	-0.319432	8.3082	-3.42211	0.000770978	0.00773987	-0.850178
SHISA7	-0.319385	6.67459	-2.53091	0.0122435	0.0528022	-3.31523
SYNGR1	-0.319374	8.3328	-2.07642	0.0392923	0.119931	-4.30831
RFC2	-0.31935	8.68267	-3.29777	0.00117685	0.010425	-1.23366
IL11	-0.31931	2.62821	-2.6722	0.0082356	0.0403445	-2.96931
CDK5	-0.319275	10.1594	-4.55464	9.71216e-06	0.000368373	3.18831
C5orf28	-0.319124	6.55629	-2.97108	0.00337787	0.0216905	-2.18102
ODZ3	-0.319123	3.36656	-2.38883	0.0179486	0.0693848	-3.64544
OSBPL11	-0.318959	10.7968	-4.49736	1.23816e-05	0.000438531	2.96168
CDCP2	-0.318378	6.2786	-2.10713	0.036508	0.11394	-4.24705
ERRFI1	-0.318185	8.01677	-2.46683	0.014578	0.059897	-3.46634
WDR44	-0.318144	7.20903	-2.66793	0.00833697	0.0406355	-2.98003
SLC37A3	-0.318113	3.88543	-2.01417	0.0454976	0.133375	-4.42988
LOC100133130	-0.318032	3.28779	-2.74289	0.00671326	0.0348966	-2.78975
RFXAP	-0.317982	5.46031	-2.34243	0.0202649	0.0754	-3.74941
ZNF416	-0.317845	6.68356	-2.48929	0.0137181	0.0572668	-3.41378
SSX3	-0.317797	5.68845	-2.63109	0.00925801	0.04371	-3.07174
PRAM1	-0.317773	12.6927	-3.49824	0.000591644	0.00657634	-0.609269
AGFG1	-0.317723	8.63807	-3.5326	0.000524249	0.00606256	-0.49902
GAPVD1	-0.317693	7.42031	-3.4646	0.000665425	0.00710364	-0.716282
FHL1	-0.317687	12.2767	-2.45536	0.0150354	0.0611972	-3.49302
RBM44	-0.317574	3.11828	-1.64529	0.101677	0.232492	-5.07727
NFE2	-0.317528	10.2546	-2.83748	0.0050753	0.028886	-2.5428
CHERP	-0.317421	6.15934	-2.75413	0.00649621	0.0341437	-2.76081
CN5H6.4	-0.317318	7.53167	-2.84421	0.004974	0.0284573	-2.52494
NUP210	-0.317307	7.48805	-2.57488	0.0108408	0.0487043	-3.20944
FLJ36644	-0.317294	3.03843	-2.27613	0.0240301	0.085125	-3.89466
SIRPB2	-0.317155	8.60216	-3.4243	0.000765171	0.00771123	-0.843307
GLTP	-0.317041	6.28564	-2.69237	0.00777245	0.0388336	-2.91854
TRPM7	-0.316994	5.91634	-1.81738	0.0708409	0.181271	-4.79087
KIAA1715	-0.316972	6.59684	-3.06256	0.00253545	0.0177499	-1.92465
LNPEP	-0.316919	9.11791	-2.92149	0.00393541	0.0241865	-2.31707
C11orf74	-0.316901	7.917	-3.23941	0.00142943	0.0119301	-1.40934
ADAM17	-0.316854	9.88321	-3.45205	0.0006951	0.00726549	-0.755979
QSOX2	-0.31679	6.2096	-2.67405	0.00819211	0.040209	-2.96467
TRIM10	-0.316781	6.02155	-2.369	0.0189083	0.0718784	-3.69011
PDSS2	-0.316698	7.89383	-3.45097	0.000697694	0.00728511	-0.759368
TDRKH	-0.31668	5.1079	-2.56475	0.0111505	0.0497128	-3.23397
DDX20	-0.316548	8.96281	-4.42741	1.66062e-05	0.000540166	2.68799
SLC30A3	-0.316447	4.82645	-1.97814	0.0494572	0.141316	-4.49864
ZNF529	-0.316444	6.3938	-2.42954	0.0161121	0.06424	-3.55264
FITM2	-0.316333	4.57023	-2.15476	0.0325254	0.105276	-4.15034
CALU	-0.316151	9.28838	-2.78281	0.00597111	0.0323627	-2.68648
ARL6	-0.315756	3.95117	-2.56128	0.0112584	0.0500074	-3.24234
DIS3L2	-0.315599	5.78976	-2.58584	0.0105144	0.0476821	-3.18282
KRT74	-0.315548	3.38492	-2.1423	0.0335293	0.107439	-4.17584
OR7E156P	-0.315504	7.61945	-2.52898	0.0123085	0.0529477	-3.31982
TXK	-0.315387	4.68924	-2.18099	0.0304967	0.100755	-4.09621
XPO4	-0.315333	5.78469	-2.58489	0.0105422	0.0477512	-3.18512
CSTA	-0.315293	11.3194	-3.26927	0.00129447	0.011132	-1.31978
JMJD7-PLA2G4B	-0.315247	9.65279	-2.91922	0.0039628	0.024237	-2.32324
C19orf39	-0.315239	4.66964	-2.09523	0.0375661	0.116296	-4.27089
OR2B2	-0.315236	4.29818	-1.91882	0.056608	0.155016	-4.60924
FBXO31	-0.315142	7.02915	-3.09445	0.0022906	0.0166866	-1.83363
OSBPL2	-0.315141	9.0766	-4.2404	3.58087e-05	0.000955368	1.97323
CETN2	-0.314697	9.59209	-3.99292	9.53571e-05	0.00192513	1.06607
MSX2	-0.314487	3.23837	-1.98484	0.0486998	0.139781	-4.48595
PLN	-0.313993	2.86307	-2.20961	0.0284089	0.0959708	-4.03643
CAND1	-0.313865	9.05602	-1.61399	0.108302	0.242941	-5.12639
SPAG4	-0.31383	3.93727	-2.53366	0.0121513	0.0525607	-3.30867
UGT3A1	-0.313779	4.9897	-2.24579	0.0259482	0.0900526	-3.95981
KRTAP4-3	-0.313678	4.10149	-1.79729	0.0739853	0.186847	-4.82572
KLHL33	-0.313607	5.56123	-2.45317	0.0151244	0.0614033	-3.49811
PDK1	-0.31355	6.95593	-2.9569	0.00352936	0.0223875	-2.22013
HAUS6	-0.31343	6.53514	-2.34043	0.0203703	0.0756136	-3.75385
GALNTL1	-0.313395	2.99431	-2.20201	0.0289508	0.0971007	-4.05238
LOC100129111	-0.313391	4.12919	-2.38689	0.0180406	0.0696346	-3.64983
NKAPL	-0.313354	6.79718	-3.06174	0.00254205	0.0177839	-1.92698
HTR1E	-0.313081	4.33594	-1.97193	0.0501676	0.142704	-4.51036
HVCN1	-0.313038	10.0731	-4.00187	9.21104e-05	0.00187964	1.09807
MFSD9	-0.313021	7.20164	-3.31156	0.00112357	0.0100671	-1.19174
LOC257152	-0.312742	8.36357	-2.80524	0.00558752	0.0308932	-2.62785
BAIAP2L2	-0.312739	6.37101	-2.51284	0.0128655	0.0545933	-3.35822
LOC388813	-0.312357	5.23022	-2.58278	0.0106046	0.0479411	-3.19026
AIP	-0.312304	11.0927	-5.48368	1.41165e-07	1.46577e-05	7.16346
NPPB	-0.312279	5.11508	-1.89474	0.0597487	0.160812	-4.65321
SLC22A5	-0.312265	8.21758	-3.13184	0.00203146	0.0153129	-1.72585
LOC100170939	-0.31217	9.20031	-2.44968	0.0152668	0.061852	-3.50619
GPD2	-0.312002	8.94422	-3.54217	0.000506805	0.00591807	-0.468149
CD1C	-0.311944	3.84258	-1.66724	0.0972268	0.225487	-5.04228
STK3	-0.311743	8.6132	-3.72048	0.000266438	0.0039394	0.120129
PAX9	-0.31169	5.22451	-1.81315	0.0714935	0.182458	-4.79824
XAB2	-0.311654	5.69467	-2.83489	0.00511479	0.0290133	-2.54966
ZNF441	-0.311494	6.87269	-2.558	0.0113613	0.0503433	-3.25025
ZNF702P	-0.311425	3.25763	-1.996	0.0474597	0.13736	-4.46471
IRF2	-0.311373	4.91972	-2.1683	0.031464	0.102768	-4.12248
TMCO6	-0.31137	7.87141	-3.05879	0.00256593	0.0179078	-1.93535
JMJD7	-0.311252	7.73528	-3.37324	0.000911669	0.0087261	-1.00237
IL17RC	-0.311209	7.5167	-3.0226	0.00287623	0.0193622	-2.03749
ZNF227	-0.311003	5.23679	-2.65034	0.00876605	0.042101	-3.02398
ZNF615	-0.310972	6.57796	-2.54034	0.0119297	0.0519226	-3.29268
TAS2R43	-0.310962	4.36101	-2.34072	0.0203552	0.0756136	-3.75321
SPI1	-0.310876	13.3433	-3.32145	0.00108675	0.00985821	-1.16158
BBS1	-0.31043	5.49715	-2.13744	0.0339274	0.108258	-4.18573
LIMS2	-0.310376	11.9244	-1.80114	0.0733746	0.185924	-4.81908
PGM1	-0.310371	11.2466	-4.45607	1.47298e-05	0.000497436	2.79974
ZBTB37	-0.310284	5.56699	-2.74272	0.00671669	0.0348966	-2.7902
ANKRD57	-0.31027	10.4237	-2.46317	0.0147229	0.0602974	-3.47489
MXD4	-0.31026	8.12056	-2.62232	0.00949041	0.044354	-3.09341
C17orf63	-0.310156	9.60476	-3.55424	0.000485586	0.00576297	-0.429118
COG6	-0.310106	8.6741	-3.51197	0.000563783	0.00637115	-0.565311
TSPAN3	-0.309995	12.5025	-3.72596	0.000261135	0.00388644	0.138571
RGS3	-0.309829	10.2537	-2.81887	0.0053654	0.0300798	-2.59198
CNTNAP5	-0.309822	3.69515	-2.07983	0.0389749	0.119259	-4.30156
FAM83D	-0.309698	4.514	-1.79643	0.0741222	0.187031	-4.82721
SIAE	-0.309669	6.56413	-2.33024	0.0209154	0.077031	-3.77641
PLAA	-0.309645	7.96191	-3.83637	0.000173235	0.00291814	0.515642
ZMAT4	-0.309581	3.55639	-2.04633	0.0421956	0.125874	-4.36753
HSPB6	-0.309556	4.56606	-2.33449	0.0206863	0.0763532	-3.767
LRRC61	-0.309463	7.31127	-2.51685	0.0127251	0.0541897	-3.3487
TCTN1	-0.309411	9.23905	-3.358	0.000960236	0.00906847	-1.04944
MED22	-0.309335	7.54757	-2.90303	0.00416358	0.0251433	-2.36717
ZNF304	-0.309329	5.17937	-1.88088	0.0616223	0.16445	-4.67828
NCAPG2	-0.309181	5.68515	-2.55162	0.0115637	0.0509516	-3.26561
CACNA1S	-0.308955	3.723	-1.62757	0.105386	0.238294	-5.10519
KIAA1614	-0.308863	3.54239	-2.20695	0.0285976	0.0963362	-4.04202
RPS6KB1	-0.308798	6.36093	-2.50416	0.0131741	0.0555319	-3.37876
LGALS12	-0.308533	6.66234	-1.82392	0.0698419	0.179551	-4.77945
NGB	-0.308508	3.37446	-2.13161	0.0344119	0.10938	-4.19761
SNED1	-0.308488	7.41385	-2.92741	0.00386467	0.0238449	-2.30093
SLC6A12	-0.308443	8.77254	-3.42043	0.000775437	0.00776966	-0.855419
AMBN	-0.308415	3.46546	-1.96568	0.0508914	0.144098	-4.52212
NKX6-2	-0.308375	3.05491	-2.47158	0.0143926	0.0593391	-3.45529
STK35	-0.308368	4.52286	-2.72732	0.00702492	0.036075	-2.82969
TSPO2	-0.308217	7.53656	-3.23415	0.00145447	0.0120642	-1.42502
TTBK2	-0.308116	7.67389	-2.40252	0.0173112	0.0677324	-3.61439
CPNE8	-0.308105	6.46911	-2.41842	0.0165963	0.0656637	-3.57813
OR7E24	-0.30793	7.30299	-2.51083	0.0129363	0.0547805	-3.36297
SAMD9	-0.307688	5.92536	-2.58365	0.0105789	0.0478784	-3.18815
THBS1	-0.307584	10.5417	-1.853	0.065538	0.171899	-4.72817
MESP1	-0.307519	5.24158	-1.90753	0.0580633	0.157537	-4.62992
LY86	-0.307489	13.2082	-3.28415	0.00123175	0.0107891	-1.27489
FANCL	-0.307442	9.07512	-3.50683	0.000574057	0.00643828	-0.581772
OR6M1	-0.307433	4.72558	-2.41376	0.016803	0.0662154	-3.58878
TSC22D2	-0.307398	6.33735	-1.58673	0.11435	0.252385	-5.16843
WDHD1	-0.307379	6.24764	-2.51646	0.0127385	0.0542242	-3.34962
ZNF776	-0.307174	7.66081	-2.99519	0.00313385	0.0205586	-2.11412
ANK1	-0.307119	4.05125	-1.95537	0.052106	0.146233	-4.54147
GGPS1	-0.307105	4.52775	-2.01188	0.0457409	0.133877	-4.43428
MOP-1	-0.306999	8.64406	-2.05674	0.0411708	0.12383	-4.34713
PEBP4	-0.30695	8.03557	-1.92174	0.0562369	0.154249	-4.60387
FAR2	-0.306772	9.00872	-3.20882	0.0015811	0.0127555	-1.5003
FTO	-0.306746	9.28873	-3.64024	0.000356882	0.00470825	-0.147657
KIAA2018	-0.30662	6.53539	-1.99144	0.0479631	0.13843	-4.4734
C1QC	-0.306588	12.7967	-1.95674	0.0519429	0.145961	-4.5389
LMBR1	-0.306471	7.54578	-3.03702	0.00274867	0.0188213	-1.99693
SERTAD3	-0.306351	7.68885	-2.7827	0.00597302	0.0323645	-2.68677
ALOX5	-0.3063	15.4584	-3.05484	0.00259825	0.0180651	-1.94656
NSD1	-0.306293	7.94111	-3.34158	0.00101527	0.00941847	-1.09995
OR7E14P	-0.306227	5.87785	-2.09273	0.0377917	0.116888	-4.27588
ZSCAN22	-0.306192	5.12377	-1.93325	0.0547935	0.151414	-4.58264
PIAS2	-0.3061	7.91669	-4.00535	9.08729e-05	0.00186422	1.11057
CPT2	-0.306075	9.82326	-4.66363	6.08182e-06	0.000255991	3.62571
MECR	-0.305953	8.71263	-4.77532	3.73439e-06	0.000176745	4.08222
PDHX	-0.305704	8.42207	-4.18664	4.44605e-05	0.00112425	1.77239
C21orf63	-0.305686	5.57866	-2.47246	0.0143581	0.059257	-3.45321
ZSWIM1	-0.305518	4.89434	-2.12366	0.035081	0.110934	-4.21373
LOC731932	-0.305507	5.93825	-2.34674	0.020039	0.0747783	-3.73983
TMEM62	-0.305462	8.08283	-3.55298	0.000487766	0.00577872	-0.433206
LOC645261	-0.305377	10.6891	-2.62191	0.0095015	0.0443606	-3.09443
TRAF3IP2	-0.305367	9.35657	-4.13614	5.43847e-05	0.0012959	1.5856
TMEM38B	-0.305353	8.46684	-3.03062	0.00280461	0.0190631	-2.01494
FAM22G	-0.305293	6.44883	-1.76995	0.0784488	0.194828	-4.87256
FANCB	-0.305291	4.38713	-2.46723	0.0145625	0.0598697	-3.46543
LOC550643	-0.305196	11.8805	-5.17295	6.16739e-07	4.39941e-05	5.77343
SMG7	-0.305117	7.15269	-2.86694	0.00464514	0.0271878	-2.46432
HLA-DRB4	-0.305096	15.0757	-2.60709	0.00990651	0.0456737	-3.13088
GLTSCR1	-0.305009	6.96638	-2.30916	0.0220838	0.080258	-3.82278
VAV2	-0.304977	7.69422	-2.65696	0.0086022	0.0415497	-3.00746
TNRC6C	-0.304957	10.8344	-1.90923	0.0578414	0.157103	-4.62681
SUCLA2	-0.304938	6.91606	-2.08742	0.0382753	0.117721	-4.28648
TMTC2	-0.304746	7.51204	-2.93017	0.0038321	0.023752	-2.2934
TYW1B	-0.304702	6.02414	-2.86178	0.00471793	0.0274918	-2.47811
LRIG2-1	-0.304696	6.50883	-3.15573	0.00188036	0.0144822	-1.65638
C1orf74	-0.304571	4.71468	-2.09828	0.0372927	0.115732	-4.2648
IMPACT	-0.304506	7.06424	-3.60779	0.000401125	0.00507144	-0.254559
PCDHA5	-0.304481	5.17598	-1.70949	0.0891037	0.21249	-4.97364
Marc1	-0.304479	8.08223	-3.71066	0.000276218	0.00402257	0.0870648
C8orf33	-0.304325	6.49624	-2.82053	0.00533904	0.0299676	-2.58763
LOC100129763	-0.304244	5.33764	-2.2558	0.0253011	0.0884105	-3.93841
CTPS2	-0.304217	7.72621	-3.45359	0.000691391	0.00724675	-0.751112
ZNF600	-0.304078	8.13942	-3.23096	0.00146992	0.012128	-1.43455
PECAM1	-0.304065	12.7566	-5.83573	2.48364e-08	4.07196e-06	8.80623
SMC6	-0.304021	8.53068	-3.00237	0.0030644	0.0202467	-2.09411
C17orf85	-0.303996	6.06689	-2.24337	0.0261068	0.0904177	-3.96498
C6orf25	-0.30387	4.16636	-2.07401	0.0395184	0.120415	-4.31309
ABHD4	-0.303716	9.09422	-4.16066	4.93274e-05	0.00121512	1.67606
BCORL1	-0.303483	6.16276	-2.18038	0.0305421	0.10077	-4.09746
FCHSD1	-0.303454	4.74397	-1.98794	0.0483522	0.139176	-4.48005
UBE2G2	-0.303325	11.3921	-2.78924	0.00585863	0.031949	-2.6697
FBXO11	-0.303161	7.24674	-2.63853	0.00906499	0.0432	-3.05332
UNC80	-0.303145	7.0916	-2.75258	0.0065259	0.0342467	-2.76483
C11orf80	-0.302996	3.64179	-2.16163	0.0319825	0.103916	-4.13621
CTAGE4	-0.302897	9.05314	-4.28871	2.94287e-05	0.0008298	2.15551
MMD2	-0.302821	3.56695	-1.65614	0.0994568	0.228935	-5.06003
FAM98B	-0.302751	4.19063	-2.12454	0.0350063	0.110767	-4.21194
NUFIP2	-0.302702	8.94238	-3.24143	0.00141987	0.011879	-1.40328
PLEKHA6	-0.302692	4.12929	-1.51636	0.131204	0.277476	-5.27374
CAPRIN1	-0.302678	6.38735	-2.36183	0.0192661	0.0729386	-3.70617
TMEM5	-0.302591	9.21128	-4.69569	5.29186e-06	0.000230372	3.75587
KIAA0319L	-0.302541	8.04046	-3.35638	0.000965544	0.00909616	-1.05443
ACER1	-0.302506	4.85729	-1.74034	0.0835285	0.203199	-4.92249
GABARAPL1	-0.302502	12.1916	-5.63172	6.85596e-08	8.59832e-06	7.84571
CSNK1A1L	-0.302455	6.98551	-3.19122	0.00167505	0.0132794	-1.55231
AMICA1	-0.302426	14.7546	-3.68478	0.000303619	0.00424816	0.00035906
RUFY2	-0.302359	6.13411	-2.43468	0.0158926	0.0636392	-3.54082
RAP2A	-0.30224	7.78241	-2.17122	0.0312389	0.102269	-4.11644
SUMF2	-0.301983	8.9768	-2.87811	0.004491	0.0265957	-2.43439
ZW10	-0.301922	7.94938	-3.21631	0.00154265	0.0125474	-1.47811
STAG3L2	-0.301769	7.21229	-2.46851	0.0145122	0.0597112	-3.46244
SPRY1	-0.301721	7.08477	-2.31493	0.0217585	0.0793738	-3.81013
LOC100289178	-0.301551	4.17573	-2.19174	0.0296974	0.0987833	-4.07384
MED18	-0.301411	8.2892	-2.76393	0.00631233	0.0335064	-2.7355
THAP6	-0.301364	7.15682	-2.91951	0.00395931	0.0242229	-2.32245
CHD7	-0.301353	6.65826	-2.62825	0.00933272	0.043935	-3.07877
TMEM161B	-0.301114	8.06161	-3.06243	0.00253644	0.0177507	-1.925
C6orf35	-0.301095	7.50566	-2.85639	0.00479518	0.0277659	-2.4925
MMAB	-0.300998	4.80734	-2.14803	0.0330645	0.106479	-4.16414
ETHE1	-0.300972	10.2691	-3.42811	0.000755176	0.0076534	-0.831357
AASDHPPT	-0.300904	8.48974	-3.22555	0.00149639	0.0122619	-1.45065
ZNF879	-0.300871	5.34452	-1.82189	0.0701506	0.179957	-4.783
FLJ42393	-0.300843	6.44354	-1.74727	0.0823167	0.201204	-4.91088
BHLHE41	-0.300791	11.779	-2.8709	0.00458997	0.0270152	-2.45373
KDELR3	-0.300774	6.04622	-1.75449	0.0810677	0.199215	-4.89872
ACVR2A	-0.300672	4.41875	-2.53004	0.0122728	0.0528727	-3.3173
BHLHA9	-0.300667	4.89138	-2.09861	0.0372628	0.115657	-4.26413
LOC440864	-0.300535	5.87471	-2.08939	0.0380952	0.117457	-4.28255
INTS8	-0.300511	6.31775	-2.32642	0.0211229	0.0776824	-3.78483
AKAP11	-0.300483	8.57082	-3.18719	0.00169725	0.0134	-1.56417
NCSTN	-0.300292	13.0012	-3.96172	0.000107559	0.00209853	0.954895
ZHX2	-0.300166	6.85594	-1.9244	0.0559002	0.153554	-4.59897
C2orf61	-0.300068	4.22904	-1.80822	0.0722613	0.183875	-4.80682
GALNT11	-0.300052	7.38019	-2.61959	0.00956395	0.0445237	-3.10015
SYT3	-0.299728	5.80747	-2.15452	0.0325446	0.105322	-4.15084
SCAMP1	-0.299706	7.74007	-2.34181	0.0202977	0.0754667	-3.75079
OSCAR	-0.299652	13.2963	-4.40709	1.80727e-05	0.000577678	2.60916
LOC283861	-0.299614	5.51056	-1.83611	0.0680099	0.176177	-4.75805
RPH3A	-0.299589	3.79034	-2.52826	0.0123328	0.0529996	-3.32154
KLHDC5	-0.299524	5.71057	-2.39412	0.0176998	0.0688073	-3.63346
MAPK15	-0.299502	4.19552	-2.56746	0.0110668	0.0493829	-3.22741
STIM1	-0.299483	9.16565	-3.43727	0.000731627	0.00749696	-0.802557
ZNF434	-0.299476	7.39123	-3.71715	0.000269714	0.00396192	0.108917
STON1-GTF2A1L-1	-0.299468	4.72094	-1.29062	0.19851	0.36542	-5.58004
ICA1L	-0.299235	3.543	-2.08016	0.0389439	0.119182	-4.3009
CEP290	-0.299234	5.77485	-1.88776	0.0606859	0.162677	-4.66585
SH2B1	-0.299103	6.65407	-1.98047	0.0491922	0.140816	-4.49422
PRO0628	-0.298978	6.07688	-1.63921	0.102938	0.234374	-5.08689
ZNF205	-0.298852	8.70384	-1.6395	0.102876	0.234285	-5.08642
PPT2	-0.298788	7.51095	-2.69072	0.00780943	0.0389514	-2.92271
STRN3	-0.298778	4.71295	-2.26163	0.0249306	0.0874462	-3.92589
CCT5	-0.298686	4.70135	-1.90711	0.0581182	0.157665	-4.63069
LY6G6D	-0.298663	8.40062	-1.82502	0.0696758	0.179237	-4.77754
C20orf196	-0.298647	8.73276	-4.0269	8.35737e-05	0.00176172	1.18795
C7orf70	-0.298628	8.80463	-3.69547	0.000292007	0.00416013	0.0361006
NEU3	-0.29862	3.85968	-2.45632	0.0149969	0.0610875	-3.49081
KIF15	-0.29861	6.16301	-2.14568	0.0332541	0.106937	-4.16893
FARSB	-0.298547	7.82313	-3.08568	0.00235563	0.0169385	-1.85873
LOC100129195	-0.298502	4.70675	-2.25969	0.0250533	0.0877556	-3.93006
C2CD4C	-0.298381	8.26387	-2.54742	0.0116987	0.0512907	-3.2757
OSGEPL1	-0.298367	7.13488	-2.2686	0.0244941	0.0862727	-3.9109
LOC154860	-0.29816	5.96027	-3.01969	0.00290261	0.0194689	-2.04565
TP53I11	-0.29815	8.65451	-2.85975	0.004747	0.0275891	-2.48356
KRTAP5-10	-0.2981	4.27272	-1.60037	0.111292	0.24787	-5.14749
ZNF563	-0.298095	4.9674	-2.31882	0.0215417	0.0787807	-3.80159
TBC1D25	-0.298086	5.46023	-2.45334	0.0151173	0.0614033	-3.4977
MDFIC	-0.29806	8.68521	-2.97685	0.00331792	0.0214137	-2.16505
GANC	-0.298018	8.03947	-3.10024	0.00224859	0.0164794	-1.81702
RSPH3	-0.297969	9.74013	-4.35578	2.2352e-05	0.000674207	2.41131
IKZF2	-0.297878	8.44702	-2.06155	0.040705	0.122966	-4.33768
ZNF518A	-0.297874	7.81075	-2.07568	0.0393622	0.120083	-4.30979
RANBP3L	-0.29776	2.6184	-2.89408	0.00427856	0.0256739	-2.39137
OGFR	-0.297752	13.8087	-2.90606	0.00412541	0.0250133	-2.35899
NR1D2	-0.297744	6.69077	-1.96332	0.051168	0.144639	-4.52657
LIPM	-0.297686	3.66944	-1.49919	0.135596	0.28352	-5.29872
CYP4V2	-0.297571	6.4701	-2.44025	0.0156574	0.0630078	-3.52798
IPW	-0.297393	3.58945	-1.71631	0.0878452	0.210253	-4.9624
MKL1	-0.297369	8.37756	-2.96897	0.0034	0.0217913	-2.18684
CXorf48	-0.297347	3.88581	-1.70336	0.0902474	0.214482	-4.98371
OR10J5	-0.297335	3.67036	-1.91199	0.0574846	0.156528	-4.62176
BOD1P	-0.297211	4.55862	-2.04883	0.0419476	0.125422	-4.36264
RAB2B	-0.297065	7.49635	-2.33576	0.0206187	0.0761856	-3.7642
OR10A2	-0.297039	3.70993	-1.84209	0.0671263	0.17469	-4.7475
HOXA4	-0.296896	3.36345	-2.50087	0.0132928	0.0559625	-3.38652
HEPN1	-0.296841	3.49178	-2.28321	0.0236006	0.0841203	-3.87933
GDI1	-0.296564	10.7129	-3.68012	0.000308823	0.00429731	-0.0152123
HHLA3	-0.29655	5.93509	-3.06261	0.002535	0.0177499	-1.92449
PRKCI	-0.296443	6.96215	-2.33938	0.0204258	0.0757489	-3.75617
C4orf46	-0.296412	7.32625	-2.48483	0.0138853	0.0577751	-3.42427
TREM1	-0.296409	13.863	-3.54467	0.000502337	0.00588618	-0.460069
C14orf79	-0.296345	3.89141	-1.47809	0.141152	0.290772	-5.32905
FAM71F2	-0.296303	4.05989	-2.00734	0.0462272	0.134777	-4.44301
TBC1D12	-0.296238	7.04297	-2.58615	0.0105052	0.0476613	-3.18205
BBS4	-0.296084	8.72022	-4.1441	5.26895e-05	0.00126467	1.61494
FXYD7	-0.295795	3.08944	-2.28171	0.0236909	0.0842906	-3.88258
HIPK3	-0.29569	6.78251	-2.47805	0.0141428	0.0586302	-3.44015
CA6	-0.29557	7.14101	-2.12086	0.0353193	0.111445	-4.21939
CHMP2B	-0.295483	8.17967	-3.85465	0.000161718	0.0027768	0.578958
LOC401320	-0.295453	5.66476	-1.91388	0.057241	0.15614	-4.6183
LOC100292409	-0.295411	7.30086	-2.43753	0.015772	0.0633309	-3.53426
RIOK1	-0.295382	8.02491	-3.83739	0.000172573	0.00291639	0.519164
RNU12	-0.29538	8.22886	-2.1374	0.0339311	0.108258	-4.18583
SV2A	-0.295301	6.82745	-2.58476	0.0105461	0.0477512	-3.18544
C9orf53	-0.295005	4.69913	-2.37379	0.018672	0.0712199	-3.67934
CPEB2	-0.294986	4.47593	-1.8508	0.0658558	0.172361	-4.73208
MAP7D3	-0.294956	5.92364	-2.29562	0.0228642	0.0822123	-3.85236
GPD1	-0.294853	10.7251	-1.74224	0.0831954	0.202777	-4.91931
LOC100132481	-0.294801	5.16474	-2.11347	0.0359548	0.11289	-4.2343
TAG	-0.294703	2.65511	-2.50752	0.0130538	0.0551614	-3.37081
ACCN4	-0.294662	13.064	-2.8167	0.00540033	0.03017	-2.59772
SERF1A	-0.294632	7.55098	-3.19781	0.00163926	0.0130999	-1.53285
DNAJC13	-0.294544	9.1164	-2.89	0.004332	0.0258648	-2.40239
STX12	-0.29445	11.3535	-3.66281	0.000328876	0.00445481	-0.0728404
ZADH2	-0.294386	9.25945	-3.49097	0.000606899	0.00667032	-0.63246
XRCC6BP1	-0.294219	8.70279	-3.52223	0.000543781	0.00621794	-0.53238
PLBD1	-0.294162	14.3878	-3.44961	0.000701017	0.00729732	-0.76369
C7orf43	-0.294027	8.22027	-2.77387	0.00613044	0.0329104	-2.70972
ZNF418	-0.293987	6.97804	-2.61598	0.00966181	0.0448561	-3.10904
TBC1D22A	-0.293978	9.22769	-3.59278	0.000423276	0.00526635	-0.303692
OR6N1	-0.293963	3.38976	-1.92716	0.0555527	0.152806	-4.59388
MGC4859	-0.293952	8.08786	-3.2451	0.00140271	0.0118034	-1.39231
ZKSCAN1	-0.293943	7.41761	-2.83416	0.00512597	0.0290686	-2.55159
PIP4K2C	-0.293907	7.43498	-2.87081	0.00459112	0.0270152	-2.45395
LOC731789	-0.2939	3.29504	-2.03794	0.0430363	0.127745	-4.38388
SLC6A5	-0.293881	5.37392	-2.47251	0.0143564	0.059257	-3.45311
GPR161	-0.293683	6.94663	-2.81511	0.00542595	0.0302632	-2.60191
NAT2	-0.29365	4.42093	-1.87801	0.0620162	0.165263	-4.68345
LOC147646	-0.293628	5.47443	-2.55162	0.0115636	0.0509516	-3.2656
C1orf216	-0.293615	6.18665	-2.41935	0.0165552	0.0655692	-3.57599
NCOA3	-0.293524	5.83606	-2.00194	0.0468106	0.136049	-4.45335
WDR60	-0.293241	6.57399	-1.75832	0.0804122	0.198107	-4.89226
CTAGE5	-0.293225	7.48585	-2.95627	0.00353628	0.0224174	-2.22187
PKN2	-0.29319	9.6286	-1.68389	0.0939566	0.220163	-5.01542
PHKG2	-0.293122	6.28298	-2.44404	0.0154993	0.0625819	-3.51923
TP53BP1	-0.293095	8.63197	-4.07556	6.90891e-05	0.00153004	1.36399
C11orf42	-0.29308	6.37307	-1.87696	0.0621613	0.165541	-4.68535
RACGAP1	-0.29307	7.68085	-2.5494	0.011635	0.0511438	-3.27095
TUBE1	-0.293001	7.54562	-2.06049	0.0408077	0.123107	-4.33977
VWF	-0.29296	6.95691	-2.37765	0.0184839	0.0707562	-3.67065
RAB13	-0.292836	9.41887	-3.1709	0.00178991	0.0139474	-1.61202
WDR47	-0.292824	5.92625	-2.07001	0.0398965	0.121184	-4.32101
TPD52L1	-0.292805	8.09451	-1.66807	0.0970604	0.225255	-5.04093
CDH7	-0.292598	3.50121	-1.75503	0.0809748	0.199011	-4.89781
THOC1	-0.292564	6.02986	-2.2465	0.0259015	0.0899517	-3.95829
TOPBP1	-0.292372	7.43946	-3.15104	0.00190917	0.0146486	-1.67005
FAM76B	-0.292269	7.12873	-2.10526	0.0366731	0.114315	-4.25082
LOC153684	-0.292208	7.96387	-2.58037	0.0106762	0.0481685	-3.19612
LIPT2	-0.292162	7.65341	-2.9918	0.00316714	0.0206969	-2.12355
ZNF213	-0.292068	6.40068	-2.34888	0.019928	0.0744599	-3.73508
COMT	-0.292057	12.1973	-3.82078	0.000183673	0.00305321	0.461814
ADIPOR2	-0.292004	10.4169	-3.54838	0.000495786	0.00584709	-0.448089
MAN1A1	-0.291973	10.5685	-4.0638	7.23505e-05	0.0015816	1.32131
GLO1	-0.291926	7.68041	-3.03023	0.0028081	0.0190804	-2.01606
NFASC	-0.291902	4.10959	-2.08625	0.038382	0.11796	-4.2888
SH2D5	-0.291825	7.66783	-1.3711	0.17207	0.332212	-5.47637
BBX	-0.291752	9.82264	-3.73211	0.00025529	0.00383466	0.159339
SOCS5	-0.291608	6.50347	-2.39256	0.0177728	0.068994	-3.637
IL2RG	-0.291595	11.2414	-2.61392	0.00971806	0.0450041	-3.11411
RNF217	-0.291444	6.76973	-2.818	0.00537941	0.0300977	-2.59429
RTBDN	-0.291294	7.60366	-2.71763	0.00722529	0.03687	-2.85442
PIAS1	-0.291289	8.82049	-3.53387	0.000521908	0.00604581	-0.494938
CDCA4	-0.291254	4.94171	-1.88631	0.0608823	0.163139	-4.66848
DTX3L	-0.291252	8.43431	-3.32671	0.00106765	0.00974236	-1.14552
RXFP4	-0.291229	3.40096	-1.82278	0.0700161	0.179736	-4.78146
SLC6A17	-0.291205	5.46937	-1.23615	0.218033	0.38811	-5.64673
ZNF300	-0.291183	3.69675	-2.40254	0.0173104	0.0677324	-3.61435
ZMYND12	-0.29111	5.60597	-1.99412	0.0476664	0.137729	-4.46829
ZNF85	-0.291046	9.24165	-2.35316	0.0197067	0.073932	-3.72552
[truncated: 18,331 more rows]
