# Supplementary material for: Noninvasive assessment of the lung inflammation-fibrosis axis by targeted imaging of CMKLR1
Source: Sci Adv. 2024 Jun 19;10(25):eadm9817. doi: 10.1126/sciadv.adm9817 (PMC11186491; doi:10.1126/sciadv.adm9817)
Supplement: Supplementary file 2 — Data files S1 to S5 [file sciadv.adm9817_data_files_s1_to_s5.zip › adm9817_data_file_s4.xlsx]

## Sheet: Fig 2B
Weeks	Ly6Chi monocytes								Ly6Clo monocytes								aMϕ								iMϕ								MDMϕ
0	8990.96	7084	11344.8	6196.7	4297.83	3788.26			6528.61	4066.99	6988.21	6740.03	4297.83	3309.28			53757.5	68068.9	95696.2	66506.2	70770.4	40165.5			3960.84	2997.08	5139.94	2620.36	1638.64	1038.82			865.964	611.377	1240.98	742.779	661.205	311.023
1	15825.9	10211.9	11560.6	9061.67	11878.4	11186.3			14278.3	6817.53	5265.42	6052.11	6786.7	5191.08			52656.2	43867.1	27743	110810	73427	30883.8			22046.1	18982.4	17224.5	16144.5	18177	51433.1			20572.9	119797	70657.1	61461.1	124120	114212
2	15184.5	10421.7	11093.5	14851.7	6221.86	8511.9			9347.21	4577.52	5417.27	16111.3	15541.1	6265.7			279801	147547	194496	304571	217288	255534			6631.98	32467.5	6884.89	14160.9	4673.15	5201.71			54569.5	154746	59705	84437.2	52872.3	47510
4	4302.65	4598.83	6040.55	3154.95	2061.12	26573.9	11007.4	12388.5	4610.53	4181.34	3988.59	3760.65	2892.68	7736.91	12310.2	10351.9	107505	94670.6	56465.5	51005.1	153596	163784	136736	157749	4341.13	1219.83	1487.37	1830.4	867.093	60139.2	6165.37	7302.97	31203.8	3352.9	868.14	678.914	14733.5	32753.5	18834.6	15244.6
	*cells recovered

## Sheet: Fig 2D
	Ctl								1wk								2wk								4wk
Ly6Chi monocytes	700.191	0	59.747	150.748	887.203	727.465			1286.26	1355.24	896.524	0	1769.39	2778.97			245.901	1347.75	400.588	478.88	416.388	177.292			159.656	352.705	36.012	742.154	756.808	0	1157.3	46.5149
Ly6Clo monocytes	756.808	0	1238.18	0	2140.23	86.1765			734.814	756.808	1523.49	0	1251.94	1556.99			0	177.292	352.705	944.379	1106.48	0			0	0	844.02	447.769	0	1189.88	771.427	601.007
iMϕ	4864.86	0	915.846	829.566	5280.96	5067.66			5493.19	14739.1	13568.8	10081.6	13875.3	16697.9			1815.41	11450.2	2383	1630.39	2952.67	1408.89			9709.23	478.88	1656.97	3442.29	2088.7	7047.23	4661	3893.55
MDMϕ	9762.52	0	6880.55	23186.3	3893.55	3833.77			20242.9	27728.3	26413.8	23616.5	33508.5	24854			25706.2	27821.9	29128.1	28522.6	20825.9	26884.1			33325.5	17938.5	0	0	14028.2	26602	9335.1	18530.2
aMϕ	2037	668.327	2165.94	0	2672.86	1306.8			4012.76	3533.11	2293.94	0	3893.55	2230.05			2797.64	517.42	6208.61	668.327	3290.28	4544.02			14789.7	1238.18	2547.34	2610.19	742.154	2921.75	2230.05	194.714
	*number of 6CF-CG34 molecules per cell

## Sheet: Fig 2E
	NK cells	iMϕ	MDMϕ
Ctl	2.35138e+08	6.67801e+06	6.33028e+06
1wk	3.3731e+08	3.18067e+08	2342283654
2wk	2.48814e+08	7.40704e+07	2038989641
4wk	286427630	6.67869e+07	329541620
	*cells recovered multiplied by number of 6CF-CG34 molecules per cell

## Sheet: Fig 3A
Time (min)	Lungs (bleo)			Lungs (ctl)			Blood (bleo)			Blood (ctl)
5	11.323	13.8374	10.2864	8.80582	9.02626		5.70789	8.95128	7.64156	6.29003	7.2805
10	8.47388	12.6032	8.74046	6.4584	6.77495		4.73921	6.44488	5.05679	5.59489	4.58116
15	8.46805	11.3929	7.99371	6.63515	6.50663		4.78898	6.01427	4.51813	3.98989	4.38981
20	7.99049	10.8556	7.77764	5.90901	6.04161		3.96691	4.91593	4.51813	3.53931	3.26107
25	7.33362	10.2923	7.16107	5.30678	5.8745		3.04792	4.98186	3.08965	3.86428	3.01024
30	7.2117	10.2786	7.35377	5.26076	5.4232		3.7639	5.30426	2.73649	2.92459	3.0204
60	5.102	7.39161	5.04155	3.87461	3.11506		2.95262	3.38617	2.52666	2.06785	2.23415
90	4.29399	5.55667	3.73865	3.00883	2.34185		1.85747	2.01015	1.95156	1.63603	1.89613
	*%ID/mL max

## Sheet: Fig 3B
Time (min)	Lungs (bleo)			Lungs(ctl)			Blood (bleo)			Blood (ctl)
5	6.68828	7.57764	5.93725	5.0917	5.521		5.53731	8.59178	6.94562	4.97499	6.72327
10	5.71914	7.09496	5.15773	4.31295	4.21117		4.14155	6.01434	4.52328	4.49748	4.21765
15	5.45991	6.79958	4.88429	4.10328	3.93013		4.35333	5.36226	4.265	3.65589	3.72833
20	5.1528	6.39801	4.5886	3.83309	3.70473		3.51355	4.0627	4.265	3.1933	2.98368
25	4.82001	6.13816	4.3535	3.6453	3.49813		2.81585	4.16036	2.83319	3.42501	2.50248
30	4.5567	5.873	4.13425	3.55022	3.30352		3.42779	4.19859	2.49339	2.55843	2.24022
60	3.34471	4.38527	2.98616	2.60348	2.03559		2.52964	2.72365	2.00391	1.87691	1.98018
90	2.51977	3.07826	2.13441	2.04102	0.947499		1.58389	1.75932	1.64047	1.47701	1.64818
	*%ID/mL mean

## Sheet: Fig 3E
Ctl	1wk	2wk	4wk	2wk+block
1.12401	3.10901	3.57189	1.52862	1
1.1091	7.79284	3.52928	1.81668	0.84
1.59302	3.56849	1.60746	2.59576	0.89
1.49845	10.2488	2.43003	1.7053	1.54
1.17454	3.06419	1.6275	2.03104	1.28
1.91575	3.31204	5.1104	1.60446
1.44749	2.22307	6.44221	1.5616
1.18967	1.61591	2.86976	1.78958
	2.05353	2.94409	3.83372
	3.43547	3.40987	1.58693
			1.88983
			1.57151
*%ID/mL max

## Sheet: Fig 3F
Ctl	1wk	2wk	4wk	2wk+block
0.617812	1.68701	1.48044	0.829863	0.465723
0.629439	5.53471	2.03251	1.10335	0.281859
0.797892	1.75265	0.943764	1.25773	0.40314
0.730757	7.21788	1.29853	0.787756	0.879319
0.593721	1.54176	0.772974	1.14721	0.566422
1.04696	1.51867	2.91407	0.889395
0.607314	1.3214	3.95393	0.793378
0.554297	0.943126	1.40368	0.85031
	1.07996	1.4868	2.00049
	2.09627	1.96794	0.854067
			0.967048
			0.93033
*%ID/mL mean

## Sheet: Fig 4A
Ctl	1wk	2wk	4wk	2wk+block
1.61259	7.35	2.49	2.57	1.065
2.17391	3.58	3.085	1.88	0.92
1.95186	3.74	1.675	2.14	0.955
2.085	7.54	1.45	1.73	1.275
1.77	3.11	1.47	1.9	0.965
2.015	3.42	3.965	1.48
1.365	3.11	2.665	2.55
1.78	2.43	4.56	2.46
	2.14	3.03	3.42
	3.58	2.405	1.44
			1.66
			2.06
*%ID/g

## Sheet: Fig 4B
In vivo %ID/mL	Ex vivo mean %ID/g
5.53	7.35
1.69	3.58
1.75	3.74
7.22	7.54
1.54	3.11
1.52	3.42
1.32	3.11
0.94	2.43
1.08	2.14
2.1	3.58
1.48	2.49
2.03	3.08
0.94	1.68
1.3	1.45
0.77	1.47
2.91	3.97
3.95	2.66
1.4	4.56
1.49	2.41
1.97	3.03
0.47	1.07
0.28	0.92
0.4	0.95
0.88	1.27
0.57	0.97
0.62	1.61
0.63	2.17
0.8	1.95
0.73	2.01
0.59	1.37
1.05	1.78
0.61	2.08
0.55	1.77
0.83	2.57
1.1	1.88
1.26	2.14
0.79	1.73
1.15	1.9
0.89	1.48
0.79	2.55
0.85	2.46
2	3.42
0.85	1.44
0.97	1.66
0.93	2.06

## Sheet: Fig 4C
	PBS												1 wk												2 wk												4 wk												2 wk + Block
blood	0.260167	0.257452	0.314376	0.33	0.32	0.34	0.25	0.31					1.52	0.27	0.41	1.52	0.32	0.37	0.3	0.27	0.46	2.29			0.25	0.24	0.22	0.23	0.33	0.54	0.32	0.87	0.31	0.32			0.23	0.3	0.35	0.21	0.32	0.43	1.38	0.55	0.47	0.27	0.3	0.52	0.13
bone	1.07931	0.398653	0.404375	0.65	0.55	0.63	0.37	0.38					2.95	0.55	0.95	1.37	0.58	0.55	0.52	0.72	2.29	1.04			0.45	0.73	0.47	0.54	0.44	0.92	0.49	0.91	0.41	0.48			0.37	2.15	0.48	0.6	0.62	0.49	0.89	0.79	0.65	0.51	0.53	0.51	0.19
fat	0.250065	1.95284	0.128608	0.22	0.35	0.36	0.29	0.33					3.45	0.51	1.94		0.69	0.6	0.48	0.51	0.47	1.2			0.35	0.45	0.41	0.29	0.29	1.35	0.52	3.37	0.61	0.38			1.12	2.26	2.25	0.55	1.37	1.79	0.29	1.52	1	0.63	0.71	1.61	0.75
heart	0.504595	0.63585	0.709184	0.53	0.55	0.65	0.47	0.65					2.02	0.7	0.85	2.2	0.61	0.65	0.69	0.64	0.62	0.95			0.55	0.54	0.5	0.54	0.46	0.93	0.74	1.16	0.69	0.6			0.47	0.55	0.56	0.53	0.64	0.63	0.44	0.91	0.78	0.59	0.46	0.52	0.23
intestine	1.68573	1.98192	2.53524	2.94	3.95	3.89	2.27	2.5					2.69	1.58	2	3.33	3.42	3.68	3.54	3.06	3.05	2.27			3.03	2.66	3.26	2.53	2.79	2.41	2.81	3.03	2.71	2.56			1.92	3.44	2.38	2.29	2.33	2.91	2.92	4.99	3.73	1.4	3.26	4.17	1.09
kidney	3.08306	1.80283	4.60382	3.67	23.06	3.58	2.16	3.56					17.14	5.21	6.93	22.52	3.34	3.76	3.83	3.58	3.1	9.95			2.55	4.22	2.38	2.62	2.25	7.24	4.29	16.61	4.57	3.52			2.37	3.22	5.05	3.59	3.66	2.8	2.07	4.45	3.9	2.87	3.11	5.15	2.98
liver	0.911268	0.967987	1.38851	1.52	1.84	1.68	1.25	1.4					4.48	1.6	2.03	5.11	1.5	1.54	1.5	1.38	1.59	2.76			1.55	2	1.18	1.68	1.22	3.18	1.81	3.76	1.94	1.33			1.37	1.56	1.72	1.17	1.43	1.49	1.27	2.98	2.07	1.21	1.26	1.82	0.8
muscle	0.654544	0.385531	0.415089	0.76	0.36	0.22	0.17	0.23					0.84	0.53	0.73	0.76	0.74	0.31	0.26	0.51	0.22	0.67			0.18	0.2	0.67	0.18	0.18	0.46	0.24	0.42	0.21	0.21			0.28	1.77	0.32	0.2	0.39	0.26	1.52	0.41	0.32	0.19	0.25	0.26	0.26
spleen	1.94267	1.99311	2.01267	2.8	2.13	3.05	3.02	4.08					15.6	3.91	4.55	17.54	3.62	4.01	3.54	3.71	3.94	5.67			1.74	3.85	2.56	2.91	2.9	4.49	3.62	7.1	3.71	3.11			2.21	2.87	2.65	2.51	3.12	3.73	2.66	6.23	4.82	3.25	3.03	4.11	0.71
thymus	0.975954	0.781094	0.789995	0.9	1.05	1.25	0.76	0.89					7.79	1.77	2.05	5.92	1.16	1.55	1.16	1.11	1.13	2.29			1.19	1.76	0.69	0.99	0.81	2.34	1.21	3.13	0.98	1.06			0.74	0.93	1.46	0.82	0.84	1.05	0.73	1.33	1.47	0.86	0.97	1.25	0.24
[truncated: 4 more columns]

[truncated: 7 more sheets: Fig 6C, Fig 6D, Fig 6E, Fig 6F, Fig S2, Fig S4, Fig S5]
